# Supplementary material for: rac-(rel-1R,2R,4S)-Spiro­[bicyclo­[2.2.1]heptane-2,3′-indol]-2′-amine
Source: Acta Crystallogr Sect E Struct Rep Online. 2011 Jan 15;67(Pt 2):o394. doi: 10.1107/S1600536811001048 (PMC3051556; doi:10.1107/S1600536811001048)
Supplement: Supplementary file 1 [file e-67-0o394-sup1.cif]

##############################################################################
###                                                                        ###
###        Electronic paper (Acta Crystallographica Section E)             ###
###                                                                        ###
##############################################################################
#                                                                            #
# This CIF contains the data in a paper accepted for publication in Acta     #
# Crystallographica Section E. It conforms to the requirements of Notes      #
# for Authors for Section E, and has been peer reviewed under the auspices   #
# of the IUCr Commission on Journals.                                        #
#                                                                            #
# Full details of the Crystallographic Information File format               #
# are given in the paper "The Crystallographic Information File (CIF):       #
# a New Standard Archive File for Crystallography" by S. R. Hall, F. H.      #
# Allen and I. D. Brown [Acta Cryst. (1991), A47, 655-685].                  #
#                                                                            #
# The current version of the core CIF dictionary is obtainable from          #
# ftp://ftp.iucr.org/pub/cif_core.dic. The current version number is 2.4.    #
#                                                                            #
# Software is freely available for graphical display of the structure(s) in  #
# this CIF.  For information consult the CIF home page http://www.iucr.org/  #
# cif/home.html                                                              #
#                                                                            #
# This file may be used for bona fide research purposes within the           #
# scientific community so long as proper attribution is given to the journal # 
# article from which it was obtained.                                        #
#                                                                            #
##############################################################################
                                             
data_global
_audit_creation_method     'WinGX routine CIF_UPDATE'
_audit_conform_dict_name     cif_core.dic
_audit_conform_dict_version     2.3
_journal_date_recd_electronic     2010-12-23
_journal_date_accepted     2011-01-07
_journal_name_full     'Acta Crystallographica, Section E'
_journal_year     2011
_journal_volume     67
_journal_issue      2
_journal_page_first     o394
_journal_page_last     o394
_journal_paper_category     QO
_journal_coeditor_code     NG5096
_publ_contact_author_name     'Lemmerer, Andreas'
_publ_contact_author_address
;
School of Chemistry
University of the Witwatersrand
Private Bag 3
P.O. Wits
2050
South Africa
;
_publ_contact_author_email     andreas.lemmerer@wits.ac.za
_publ_contact_author_fax     '27(11)7176749'
_publ_contact_author_phone     '27(11)7176711'
_publ_section_title
;\
<i>rac</i>-(<i>rel</i>-1<i>R</i>,2<i>R</i>,4<i>S</i>)-Spiro[bicyclo[2.2.1]\
heptane-2,3'-indol]-2'-amine
;
loop_
    _publ_author_name
    _publ_author_address
    'Lemmerer, Andreas'
;
Molecular Sciences Institute
School of Chemistry
University of the Witwatersrand, Johannesburg
PO Wits 2050
South Africa
;
    'Michael, Joseph P.'
;
Molecular Sciences Institute
School of Chemistry
University of the Witwatersrand, Johannesburg
PO Wits 2050
South Africa
;
data_I
_audit_creation_method     'WinGX routine CIF_UPDATE'
_chemical_name_systematic
;
<i>rac</i>-(<i>rel</i>-1<i>R</i>,2<i>R</i>,4<i>S</i>)-
Spiro[bicyclo[2.2.1]heptane-2,3'-indol]-2'-amine
;
_chemical_formula_moiety     'C14 H16 N2'
_chemical_formula_sum     'C14 H16 N2'
_chemical_formula_iupac     'C14 H16 N2'
_chemical_formula_weight     212.29
_symmetry_cell_setting     orthorhombic
_symmetry_space_group_name_H-M     'P b c n'
_symmetry_space_group_name_Hall     '-P 2n 2ab'
loop_
    _symmetry_equiv_pos_as_xyz
    'x, y, z'
    '-x+1/2, -y+1/2, z+1/2'
    'x+1/2, -y+1/2, -z'
    '-x, y, -z+1/2'
    '-x, -y, -z'
    'x-1/2, y-1/2, -z-1/2'
    '-x-1/2, y-1/2, z'
    'x, -y, z-1/2'
_cell_length_a     19.2145(14)
_cell_length_b     11.3371(8)
_cell_length_c     10.3399(7)
_cell_angle_alpha     90
_cell_angle_beta     90
_cell_angle_gamma     90
_cell_volume     2252.4(3)
_cell_formula_units_Z     8
_cell_measurement_reflns_used     876
_cell_measurement_theta_min     2.87
_cell_measurement_theta_max     25.525
_cell_measurement_temperature     173(2)
_cell_special_details     ?
_exptl_crystal_description     needle
_exptl_crystal_colour     colourless
_exptl_crystal_size_max     0.4
_exptl_crystal_size_mid     0.12
_exptl_crystal_size_min     0.08
_exptl_crystal_density_diffrn     1.252
_exptl_crystal_density_method     'not measured'
_exptl_crystal_F_000     912
_exptl_absorpt_coefficient_mu     0.075
_exptl_absorpt_correction_type     integration
_exptl_absorpt_process_details     '(XPREP; Bruker, 1999)'
_exptl_absorpt_correction_T_min     0.9803
_exptl_absorpt_correction_T_max     0.9943
_exptl_special_details
;
Numerical integration absorption corrections based on indexed crystal faces
were applied using the <i>XPREP</i> routine (Bruker, 1999)
;
_diffrn_ambient_temperature     173(2)
_diffrn_radiation_type     MoK\a
_diffrn_radiation_wavelength     0.71073
_diffrn_radiation_source     'sealed tube'
_diffrn_radiation_monochromator     graphite
_diffrn_measurement_device_type     'Bruker SMART 1K CCD area-detector'
_diffrn_measurement_method     \w
_diffrn_reflns_number     16382
_diffrn_reflns_av_R_equivalents     0.0779
_diffrn_reflns_theta_min     2.09
_diffrn_reflns_theta_max     27.99
_diffrn_reflns_theta_full     27.99
_diffrn_measured_fraction_theta_max     1
_diffrn_measured_fraction_theta_full     1
_diffrn_reflns_limit_h_min     -22
_diffrn_reflns_limit_h_max     25
_diffrn_reflns_limit_k_min     -14
_diffrn_reflns_limit_k_max     14
_diffrn_reflns_limit_l_min     -13
_diffrn_reflns_limit_l_max     13
_diffrn_standards_number     0
_reflns_number_total     2728
_reflns_number_gt     1842
_reflns_threshold_expression     I>2\s(I)
_refine_ls_structure_factor_coef     Fsqd
_refine_ls_matrix_type     full
_refine_ls_R_factor_gt     0.0461
_refine_ls_wR_factor_ref     0.1177
_refine_ls_goodness_of_fit_ref     1.042
_refine_ls_restrained_S_all     1.042
_refine_ls_number_reflns     2728
_refine_ls_number_parameters     151
_refine_ls_number_restraints     0
_refine_ls_hydrogen_treatment     mixed
_refine_ls_weighting_scheme     calc
_refine_ls_weighting_details
         'calc w=1/[\s^2^(Fo^2^)+(0.0594P)^2^+0.0604P] where P=(Fo^2^+2Fc^2^)/3'
_refine_ls_shift/su_max     0.005
_refine_diff_density_max     0.223
_refine_diff_density_min     -0.199
_refine_ls_extinction_method     none
loop_
    _atom_type_symbol
    _atom_type_description
    _atom_type_scat_dispersion_real
    _atom_type_scat_dispersion_imag
    _atom_type_scat_source
    C C 0.0033 0.0016 'International Tables Vol C Tables 4.2.6.8 and 6.1.1.4'
    H H 0 0 'International Tables Vol C Tables 4.2.6.8 and 6.1.1.4'
    N N 0.0061 0.0033 'International Tables Vol C Tables 4.2.6.8 and 6.1.1.4'
    O O 0.0106 0.006 'International Tables Vol C Tables 4.2.6.8 and 6.1.1.4'
_computing_data_collection     'SMART-NT (Bruker, 1998)'
_computing_cell_refinement     'SAINT (Bruker, 1999)'
_computing_data_reduction     'SAINT (Bruker, 1999)'
_computing_structure_solution     'SHELXS97 (Sheldrick, 2008)'
_computing_structure_refinement     'SHELXL97 (Sheldrick, 2008)'
_computing_molecular_graphics
;
ORTEP-3 for Windows (Farrugia, 1997) and DIAMOND (Brandenburg,
1999)
;
_computing_publication_material
;
WinGX (Farrugia, 1999) and PLATON (Spek, 2009)
;
loop_
    _atom_site_type_symbol
    _atom_site_label
    _atom_site_fract_x
    _atom_site_fract_y
    _atom_site_fract_z
    _atom_site_U_iso_or_equiv
    _atom_site_adp_type
    _atom_site_calc_flag
    _atom_site_refinement_flags
    _atom_site_occupancy
    _atom_site_disorder_assembly
    _atom_site_disorder_group
    C C2 0.08033(7) 0.08297(13) 0.39207(14) 0.0269(3) Uani d . 1 . .
    C C3 0.12640(7) 0.16703(11) 0.31300(13) 0.0221(3) Uani d . 1 . .
    C C4 0.11622(7) 0.27794(12) 0.39302(13) 0.0239(3) Uani d . 1 . .
    C C5 0.13484(8) 0.39471(13) 0.37348(14) 0.0299(3) Uani d . 1 . .
    H H5 0.16 0.417 0.2983 0.036 Uiso calc R 1 . .
    C C6 0.11627(8) 0.47945(14) 0.46537(16) 0.0394(4) Uani d . 1 . .
    H H6 0.1289 0.5597 0.4527 0.047 Uiso calc R 1 . .
    C C7 0.07970(9) 0.44686(16) 0.57446(17) 0.0484(5) Uani d . 1 . .
    H H7 0.0676 0.5051 0.6366 0.058 Uiso calc R 1 . .
    C C8 0.06029(9) 0.33061(16) 0.59495(18) 0.0481(5) Uani d . 1 . .
    H H8 0.0356 0.3086 0.6708 0.058 Uiso calc R 1 . .
    C C9 0.07762(7) 0.24683(14) 0.50236(14) 0.0311(3) Uani d . 1 . .
    C C10 0.20345(7) 0.11810(12) 0.30821(13) 0.0250(3) Uani d . 1 . .
    H H10 0.2183 0.0743 0.3874 0.03 Uiso calc R 1 . .
    C C11 0.25299(7) 0.21793(13) 0.26686(14) 0.0287(3) Uani d . 1 . .
    H H11A 0.3022 0.1927 0.2727 0.034 Uiso calc R 1 . .
    H H11B 0.2462 0.2892 0.3208 0.034 Uiso calc R 1 . .
    C C12 0.23141(8) 0.24110(13) 0.12412(14) 0.0302(3) Uani d . 1 . .
    H H12A 0.211 0.3208 0.114 0.036 Uiso calc R 1 . .
    H H12B 0.2718 0.2333 0.0652 0.036 Uiso calc R 1 . .
    C C13 0.17676(7) 0.14452(12) 0.09730(14) 0.0286(3) Uani d . 1 . .
    H H13 0.1715 0.1232 0.004 0.034 Uiso calc R 1 . .
    C C14 0.10853(7) 0.17663(12) 0.16523(13) 0.0263(3) Uani d . 1 . .
    H H14A 0.071 0.1209 0.1414 0.032 Uiso calc R 1 . .
    H H14B 0.0938 0.2577 0.1426 0.032 Uiso calc R 1 . .
    C C15 0.20324(8) 0.04395(12) 0.18327(14) 0.0312(4) Uani d . 1 . .
    H H15A 0.2503 0.0163 0.1584 0.037 Uiso calc R 1 . .
    H H15B 0.1705 -0.0234 0.1873 0.037 Uiso calc R 1 . .
    N N1 0.05733(6) 0.12635(12) 0.50174(12) 0.0341(3) Uani d . 1 . .
    N N2 0.06590(7) -0.02770(11) 0.35451(14) 0.0334(3) Uani d . 1 . .
    H H1 0.0310(10) -0.0677(15) 0.3982(17) 0.05 Uiso d . 1 . .
    H H2 0.0746(9) -0.0498(16) 0.2725(18) 0.05 Uiso d . 1 . .
loop_
    _atom_site_aniso_label
    _atom_site_aniso_U_11
    _atom_site_aniso_U_22
    _atom_site_aniso_U_33
    _atom_site_aniso_U_12
    _atom_site_aniso_U_13
    _atom_site_aniso_U_23
    C2 0.0181(6) 0.0322(8) 0.0303(8) -0.0025(6) -0.0042(6) 0.0085(6)
    C3 0.0195(6) 0.0246(7) 0.0223(7) -0.0020(5) -0.0009(5) 0.0028(5)
    C4 0.0185(6) 0.0306(7) 0.0226(7) -0.0003(5) -0.0014(5) 0.0012(6)
    C5 0.0304(8) 0.0306(7) 0.0287(8) -0.0010(6) 0.0003(6) -0.0016(6)
    C6 0.0383(9) 0.0367(9) 0.0432(10) -0.0013(7) -0.0016(7) -0.0111(7)
    C7 0.0422(10) 0.0553(11) 0.0476(11) -0.0032(8) 0.0076(8) -0.0249(9)
    C8 0.0388(10) 0.0679(12) 0.0375(10) -0.0101(9) 0.0170(8) -0.0137(9)
    C9 0.0223(7) 0.0430(8) 0.0278(8) -0.0042(6) 0.0026(6) -0.0007(6)
    C10 0.0197(6) 0.0281(7) 0.0272(8) 0.0004(6) -0.0008(6) 0.0045(6)
    C11 0.0222(7) 0.0357(8) 0.0282(8) -0.0035(6) 0.0017(6) -0.0012(6)
    C12 0.0306(8) 0.0347(8) 0.0254(8) -0.0075(6) 0.0058(6) -0.0014(6)
    C13 0.0330(8) 0.0318(8) 0.0211(7) -0.0055(6) 0.0002(6) -0.0038(6)
    C14 0.0271(7) 0.0274(7) 0.0243(7) -0.0032(6) -0.0048(6) 0.0015(6)
    C15 0.0269(7) 0.0273(7) 0.0394(9) 0.0012(6) 0.0052(7) -0.0028(6)
    N1 0.0267(6) 0.0434(7) 0.0321(7) -0.0086(6) 0.0057(5) 0.0052(6)
    N2 0.0302(7) 0.0309(7) 0.0390(8) -0.0092(5) 0.0000(6) 0.0082(6)
_geom_special_details
;
All e.s.d.'s (except the e.s.d. in the dihedral angle between two l.s. planes)
are estimated using the full covariance matrix. The cell e.s.d.'s are taken
into account individually in the estimation of e.s.d.'s in distances, angles
and torsion angles; correlations between e.s.d.'s in cell parameters are only
used when they are defined by crystal symmetry. An approximate (isotropic)
treatment of cell e.s.d.'s is used for estimating e.s.d.'s involving l.s.
planes.
;
loop_
    _geom_bond_atom_site_label_1
    _geom_bond_atom_site_label_2
    _geom_bond_site_symmetry_2
    _geom_bond_distance
    _geom_bond_publ_flag
    C2 N1 . 1.3126(19) ?
    C2 N2 . 1.3424(19) ?
    C2 C3 . 1.5362(18) ?
    C3 C4 . 1.5178(19) ?
    C3 C14 . 1.5698(18) ?
    C3 C10 . 1.5819(19) ?
    C4 C5 . 1.386(2) ?
    C4 C9 . 1.3974(19) ?
    C5 C6 . 1.398(2) ?
    C5 H5 . 0.95 ?
    C6 C7 . 1.379(2) ?
    C6 H6 . 0.95 ?
    C7 C8 . 1.386(2) ?
    C7 H7 . 0.95 ?
    C8 C9 . 1.389(2) ?
    C8 H8 . 0.95 ?
    C9 N1 . 1.420(2) ?
    C10 C11 . 1.5394(19) ?
    C10 C15 . 1.5413(19) ?
    C10 H10 . 1 ?
    C11 C12 . 1.555(2) ?
    C11 H11A . 0.99 ?
    C11 H11B . 0.99 ?
    C12 C13 . 1.5423(19) ?
    C12 H12A . 0.99 ?
    C12 H12B . 0.99 ?
    C13 C14 . 1.531(2) ?
    C13 C15 . 1.533(2) ?
    C13 H13 . 1 ?
    C14 H14A . 0.99 ?
    C14 H14B . 0.99 ?
    C15 H15A . 0.99 ?
    C15 H15B . 0.99 ?
    N2 H1 . 0.927(19) ?
    N2 H2 . 0.900(18) ?
loop_
    _geom_angle_atom_site_label_1
    _geom_angle_atom_site_label_2
    _geom_angle_atom_site_label_3
    _geom_angle_site_symmetry_1
    _geom_angle_site_symmetry_3
    _geom_angle
    _geom_angle_publ_flag
    N1 C2 N2 . . 122.04(13) ?
    N1 C2 C3 . . 114.92(12) ?
    N2 C2 C3 . . 123.02(13) ?
    C4 C3 C2 . . 98.60(11) ?
    C4 C3 C14 . . 116.42(11) ?
    C2 C3 C14 . . 115.78(11) ?
    C4 C3 C10 . . 115.35(10) ?
    C2 C3 C10 . . 109.78(10) ?
    C14 C3 C10 . . 101.45(10) ?
    C5 C4 C9 . . 119.74(13) ?
    C5 C4 C3 . . 132.72(12) ?
    C9 C4 C3 . . 107.47(12) ?
    C4 C5 C6 . . 119.44(14) ?
    C4 C5 H5 . . 120.3 ?
    C6 C5 H5 . . 120.3 ?
    C7 C6 C5 . . 120.13(15) ?
    C7 C6 H6 . . 119.9 ?
    C5 C6 H6 . . 119.9 ?
    C6 C7 C8 . . 121.12(15) ?
    C6 C7 H7 . . 119.4 ?
    C8 C7 H7 . . 119.4 ?
    C7 C8 C9 . . 118.71(16) ?
    C7 C8 H8 . . 120.6 ?
    C9 C8 H8 . . 120.6 ?
    C8 C9 C4 . . 120.81(14) ?
    C8 C9 N1 . . 126.50(14) ?
    C4 C9 N1 . . 112.63(13) ?
    C11 C10 C15 . . 99.78(11) ?
    C11 C10 C3 . . 109.24(11) ?
    C15 C10 C3 . . 102.41(10) ?
    C11 C10 H10 . . 114.6 ?
    C15 C10 H10 . . 114.6 ?
    C3 C10 H10 . . 114.6 ?
    C10 C11 C12 . . 102.88(11) ?
    C10 C11 H11A . . 111.2 ?
    C12 C11 H11A . . 111.2 ?
    C10 C11 H11B . . 111.2 ?
    C12 C11 H11B . . 111.2 ?
    H11A C11 H11B . . 109.1 ?
    C13 C12 C11 . . 103.43(11) ?
    C13 C12 H12A . . 111.1 ?
    C11 C12 H12A . . 111.1 ?
    C13 C12 H12B . . 111.1 ?
    C11 C12 H12B . . 111.1 ?
    H12A C12 H12B . . 109 ?
    C14 C13 C15 . . 101.24(11) ?
    C14 C13 C12 . . 109.37(11) ?
    C15 C13 C12 . . 101.41(12) ?
    C14 C13 H13 . . 114.4 ?
    C15 C13 H13 . . 114.4 ?
    C12 C13 H13 . . 114.4 ?
    C13 C14 C3 . . 104.05(11) ?
    C13 C14 H14A . . 110.9 ?
    C3 C14 H14A . . 110.9 ?
    C13 C14 H14B . . 110.9 ?
    C3 C14 H14B . . 110.9 ?
    H14A C14 H14B . . 109 ?
    C13 C15 C10 . . 94.67(10) ?
    C13 C15 H15A . . 112.8 ?
    C10 C15 H15A . . 112.8 ?
    C13 C15 H15B . . 112.8 ?
    C10 C15 H15B . . 112.8 ?
    H15A C15 H15B . . 110.3 ?
    C2 N1 C9 . . 105.77(11) ?
    C2 N2 H1 . . 117.8(11) ?
    C2 N2 H2 . . 119.7(12) ?
    H1 N2 H2 . . 117.2(16) ?
loop_
    _geom_torsion_atom_site_label_1
    _geom_torsion_atom_site_label_2
    _geom_torsion_atom_site_label_3
    _geom_torsion_atom_site_label_4
    _geom_torsion_site_symmetry_1
    _geom_torsion_site_symmetry_2
    _geom_torsion_site_symmetry_3
    _geom_torsion_site_symmetry_4
    _geom_torsion
    _geom_torsion_publ_flag
    N1 C2 C3 C4 . . . . -8.15(14) ?
    N2 C2 C3 C4 . . . . 173.58(13) ?
    N1 C2 C3 C14 . . . . -133.10(13) ?
    N2 C2 C3 C14 . . . . 48.64(18) ?
    N1 C2 C3 C10 . . . . 112.82(13) ?
    N2 C2 C3 C10 . . . . -65.45(16) ?
    C2 C3 C4 C5 . . . . -170.93(15) ?
    C14 C3 C4 C5 . . . . -46.4(2) ?
    C10 C3 C4 C5 . . . . 72.31(19) ?
    C2 C3 C4 C9 . . . . 6.05(13) ?
    C14 C3 C4 C9 . . . . 130.55(12) ?
    C10 C3 C4 C9 . . . . -110.72(13) ?
    C9 C4 C5 C6 . . . . 1.7(2) ?
    C3 C4 C5 C6 . . . . 178.34(14) ?
    C4 C5 C6 C7 . . . . 0.0(2) ?
    C5 C6 C7 C8 . . . . -0.4(3) ?
    C6 C7 C8 C9 . . . . -0.8(3) ?
    C7 C8 C9 C4 . . . . 2.5(3) ?
    C7 C8 C9 N1 . . . . -174.52(15) ?
    C5 C4 C9 C8 . . . . -2.9(2) ?
    C3 C4 C9 C8 . . . . 179.63(14) ?
    C5 C4 C9 N1 . . . . 174.45(12) ?
    C3 C4 C9 N1 . . . . -2.99(16) ?
    C4 C3 C10 C11 . . . . -52.53(15) ?
    C2 C3 C10 C11 . . . . -162.78(11) ?
    C14 C3 C10 C11 . . . . 74.23(13) ?
    C4 C3 C10 C15 . . . . -157.66(11) ?
    C2 C3 C10 C15 . . . . 92.08(12) ?
    C14 C3 C10 C15 . . . . -30.90(12) ?
    C15 C10 C11 C12 . . . . 39.45(13) ?
    C3 C10 C11 C12 . . . . -67.48(13) ?
    C10 C11 C12 C13 . . . . -4.84(14) ?
    C11 C12 C13 C14 . . . . 74.58(14) ?
    C11 C12 C13 C15 . . . . -31.79(14) ?
    C15 C13 C14 C3 . . . . 39.32(13) ?
    C12 C13 C14 C3 . . . . -67.16(14) ?
    C4 C3 C14 C13 . . . . 121.15(12) ?
    C2 C3 C14 C13 . . . . -123.67(12) ?
    C10 C3 C14 C13 . . . . -4.90(13) ?
    C14 C13 C15 C10 . . . . -57.33(12) ?
    C12 C13 C15 C10 . . . . 55.32(12) ?
    C11 C10 C15 C13 . . . . -58.27(12) ?
    C3 C10 C15 C13 . . . . 54.09(12) ?
    N2 C2 N1 C9 . . . . -174.97(13) ?
    C3 C2 N1 C9 . . . . 6.75(16) ?
    C8 C9 N1 C2 . . . . 174.96(16) ?
    C4 C9 N1 C2 . . . . -2.23(16) ?
loop_
    _geom_hbond_atom_site_label_D
    _geom_hbond_atom_site_label_H
    _geom_hbond_atom_site_label_A
    _geom_hbond_site_symmetry_A
    _geom_hbond_distance_DH
    _geom_hbond_distance_HA
    _geom_hbond_distance_DA
    _geom_hbond_angle_DHA
    N2 H1 N1 5_556 0.927(19) 2.10(2) 3.0112(18) 169(2)
