# Supplementary material for: rac-(rel-1R,2R,4S)-Spiro­[bicyclo­[2.2.1]heptane-2,3′-indol]-2′-amine
Source: Acta Crystallogr Sect E Struct Rep Online. 2011 Jan 15;67(Pt 2):o394. doi: 10.1107/S1600536811001048 (PMC3051556; doi:10.1107/S1600536811001048)
Supplement: Supplementary file 2 [file e-67-0o394-Isup2.hkl]

#
# h,k,l, Fc-squared, Fo-squared, sigma(Fo-squared) and status flag
#
data_I
_shelx_title ' 6a_jm4_a in Pbcn'
_shelx_refln_list_code          4
_shelx_F_calc_maximum      223.65
_exptl_crystal_F_000       912.00
_reflns_d_resolution_high  0.7571
 
loop_
 _symmetry_equiv_pos_as_xyz
 'x, y, z'
 '-x+1/2, -y+1/2, z+1/2'
 'x+1/2, -y+1/2, -z'
 '-x, y, -z+1/2'
 '-x, -y, -z'
 'x-1/2, y-1/2, -z-1/2'
 '-x-1/2, y-1/2, z'
 'x, -y, z-1/2'
 
_cell_length_a    19.2145
_cell_length_b    11.3371
_cell_length_c    10.3399
_cell_angle_alpha  90.000
_cell_angle_beta   90.000
_cell_angle_gamma  90.000
 
_shelx_F_squared_multiplier     1.000
 
loop_
 _refln_index_h
 _refln_index_k
 _refln_index_l
 _refln_F_squared_calc
 _refln_F_squared_meas
 _refln_F_squared_sigma
 _refln_observed_status
   2   0   0      380.20      292.90      4.70 o
   4   0   0    16252.47    15447.40    467.74 o
   6   0   0    50019.71    47676.61   2929.35 o
   8   0   0     2743.63     2741.10     80.88 o
  10   0   0       11.09        7.09      4.47 o
  12   0   0      203.59      221.08     13.24 o
  14   0   0      697.74      721.40     20.07 o
  16   0   0     4635.06     4568.86    178.28 o
  18   0   0        1.65       -7.54     15.67 o
  20   0   0      379.58      308.60     33.35 o
  22   0   0      960.34      929.09     42.42 o
  24   0   0      279.71      242.26     34.41 o
   1   1   0     4881.36     3684.13    597.28 o
   3   1   0      462.07      430.25     13.15 o
   5   1   0     6319.77     6123.13    115.26 o
   7   1   0    12239.81    12254.76    251.56 o
   9   1   0     1553.46     1538.04     42.01 o
  11   1   0      405.01      437.42     12.71 o
  13   1   0        0.01        4.01      4.55 o
  15   1   0      532.27      511.35     12.15 o
  17   1   0       11.60       10.02      8.63 o
  19   1   0       97.54       97.71     14.17 o
  21   1   0       48.45       58.68     18.20 o
  23   1   0       34.50       47.33     16.72 o
  25   1   0       11.19       -6.33     16.71 o
   0   2   0     1578.77     1564.77     60.01 o
   2   2   0     5283.17     4781.45     99.80 o
   4   2   0     1657.00     1542.49     15.45 o
   6   2   0     1511.33     1568.35     21.72 o
   8   2   0     6887.50     7139.25    144.73 o
  10   2   0      433.86      489.19     17.19 o
  12   2   0       94.63      101.12     10.63 o
  14   2   0     1598.47     1504.55     32.35 o
  16   2   0       61.13       77.11     10.01 o
  18   2   0      112.64      119.19     11.58 o
  20   2   0       17.51       11.66     13.12 o
  22   2   0        4.82       -3.84     13.54 o
  24   2   0        0.14       35.63     20.20 o
   1   3   0     1908.82     1957.81     20.77 o
   3   3   0     4410.70     4428.85     76.11 o
   5   3   0     1883.52     1915.08     35.16 o
   7   3   0     1291.76     1250.81     44.51 o
   9   3   0     1013.45     1104.59     38.34 o
  11   3   0      282.83      254.26     10.51 o
  13   3   0      809.90      740.54     20.15 o
  15   3   0      271.00      290.21     14.69 o
  17   3   0      177.03      188.10     12.45 o
  19   3   0        5.54        8.22     14.29 o
  21   3   0       23.34       38.63     14.71 o
  23   3   0      113.00      112.48     19.19 o
   0   4   0      363.55      303.58      8.92 o
   2   4   0      420.20      385.30      6.52 o
   4   4   0     1107.29     1021.84    130.92 o
   6   4   0     7994.17     8192.47     62.66 o
   8   4   0     2509.74     2565.64     61.32 o
  10   4   0       23.14       16.13      5.34 o
  12   4   0      900.88      866.97     21.39 o
  14   4   0      126.96      148.06      8.98 o
  16   4   0        4.00        3.96      8.20 o
  18   4   0        1.18        8.78      9.79 o
  20   4   0       94.61       83.98     16.20 o
  22   4   0      274.55      239.45     22.56 o
  24   4   0        1.34       12.60     19.83 o
   1   5   0      980.81     1085.14     11.75 o
   3   5   0       72.67       94.97      4.16 o
   5   5   0      179.14      133.94     24.16 o
   7   5   0     2781.27     2963.61     37.91 o
   9   5   0        9.22        8.98      5.28 o
  11   5   0      144.69      151.61     35.64 o
  13   5   0       38.87       40.85      7.32 o
  15   5   0       11.07        6.61      8.63 o
  17   5   0       14.24       12.21      9.75 o
  19   5   0       52.33       56.30     12.07 o
  21   5   0       71.82       69.97     15.40 o
  23   5   0       46.43       60.07     18.19 o
   0   6   0       61.01       80.41      6.60 o
   2   6   0      510.37      508.24      8.92 o
   4   6   0      878.07      778.18     14.82 o
   6   6   0     1143.79     1227.40     18.18 o
   8   6   0        0.24        1.25      5.36 o
  10   6   0        8.48       13.93      6.46 o
  12   6   0     1080.11     1010.95     93.04 o
  14   6   0      788.09      670.41    202.98 o
  16   6   0      432.45      420.11     18.65 o
  18   6   0     1105.78     1144.07     26.92 o
  20   6   0       60.24       34.37     13.45 o
  22   6   0       27.68       13.20     16.70 o
   1   7   0      844.14      953.30     17.84 o
   3   7   0      619.19      600.99     11.71 o
   5   7   0        5.34       -1.33      4.59 o
   7   7   0       39.43       48.38      8.42 o
   9   7   0      139.31      174.84      8.70 o
  11   7   0       30.53       38.46      7.08 o
  13   7   0      272.90      225.17     12.02 o
  15   7   0       26.23       20.20      8.93 o
  17   7   0      464.18      393.36    134.27 o
  19   7   0       10.87       20.68     12.95 o
  21   7   0       15.39       34.77     18.28 o
   0   8   0      603.38      552.06     15.77 o
   2   8   0      153.68      137.37      6.90 o
   4   8   0      196.53      189.19     10.91 o
   6   8   0        2.94        3.97      6.28 o
   8   8   0      170.11      156.45      8.80 o
  10   8   0      273.34      279.63     11.95 o
  12   8   0       15.81        2.32      7.68 o
  14   8   0       30.60       21.73      9.19 o
  16   8   0       77.30       84.44     15.13 o
  18   8   0       35.02       38.10     12.52 o
  20   8   0        0.65       -0.75     13.71 o
   1   9   0      168.90      164.57      8.05 o
   3   9   0     1247.66     1155.61     17.52 o
   5   9   0      528.59      480.53     12.19 o
   7   9   0     1693.02     1563.80     27.82 o
   9   9   0     1274.05     1132.15     18.26 o
  11   9   0       69.90       95.93      9.16 o
  13   9   0      688.26      672.98     24.81 o
  15   9   0        5.62        7.48     15.46 o
  17   9   0      104.26      111.33     16.32 o
  19   9   0       28.83       36.35     15.18 o
   0  10   0      435.02      506.17     18.73 o
   2  10   0        7.93       -1.36      7.14 o
   4  10   0       30.18       21.80      6.32 o
   6  10   0       22.74       28.01      8.14 o
   8  10   0      489.51      461.02     14.79 o
  10  10   0       31.53       24.82      8.92 o
  12  10   0       46.08       56.61     11.50 o
  14  10   0       20.29       15.79     10.78 o
  16  10   0        2.30       -5.06     13.37 o
  18  10   0       10.25        9.98     17.56 o
   1  11   0        2.76        7.61      6.86 o
   3  11   0       28.49       23.94      7.49 o
   5  11   0     1105.91     1058.13     16.77 o
   7  11   0      184.81      184.66     19.75 o
   9  11   0      338.65      381.31     15.87 o
  11  11   0       35.86       48.55     11.01 o
  13  11   0       11.27       13.62     12.98 o
  15  11   0       92.56      100.92     21.28 o
  17  11   0        8.51       18.16     19.96 o
   0  12   0        4.45        0.56     11.04 o
   2  12   0      146.27      124.71      9.92 o
   4  12   0      288.24      321.80     13.74 o
   6  12   0       51.60       62.87     11.34 o
   8  12   0      207.13      258.33     19.86 o
  10  12   0        2.81        1.68     12.49 o
  12  12   0       49.76       51.66     19.90 o
  14  12   0        0.03      -11.17     19.05 o
   1  13   0        3.50        0.50     12.84 o
   3  13   0        0.32        5.96     11.18 o
   5  13   0       52.10       69.22     15.71 o
   7  13   0      168.89      199.60     15.44 o
   9  13   0        9.92        4.70     15.21 o
  11  13   0        0.30        6.48     15.45 o
   0  14   0      295.73      348.43     38.53 o
   2  14   0        3.45       -0.81     26.10 o
   4  14   0       68.75       65.69     16.37 o
   6  14   0       36.20       41.56     23.53 o
   8  14   0        1.96       -9.90     32.82 o
   1   1   1     7116.47     6721.54     74.32 o
   2   1   1    12728.87    11930.15    137.95 o
   3   1   1    17819.41    16634.25    248.52 o
   4   1   1    18071.48    17534.07    327.51 o
   5   1   1      479.09      536.22      9.89 o
   6   1   1       32.74       26.72      3.38 o
   7   1   1      238.13      232.61     12.49 o
   8   1   1      162.01      173.23      4.42 o
   9   1   1     4591.86     4688.48     57.98 o
  10   1   1      254.00      260.98      5.42 o
  11   1   1       61.35       72.22      3.69 o
  12   1   1      901.13      909.24     11.18 o
  13   1   1      691.57      707.18     11.34 o
  14   1   1      919.59      883.58     12.53 o
  15   1   1        8.73        5.21      4.64 o
  16   1   1      615.10      621.30     11.46 o
  17   1   1       42.66       50.75      6.28 o
  18   1   1      106.12      119.66      9.07 o
  19   1   1        6.47       -6.31      8.70 o
  20   1   1       59.81       59.63     10.61 o
  21   1   1       79.82       82.61     11.15 o
  22   1   1       98.43      104.23     11.62 o
  23   1   1       17.10       25.51     11.20 o
  24   1   1       33.20       33.38     14.28 o
  25   1   1       64.51       65.40     14.74 o
   0   2   1    23981.11    23349.30    356.71 o
   1   2   1     2887.31     2723.73     28.13 o
   2   2   1     2114.27     2043.19     18.80 o
   3   2   1      510.59      450.45      4.70 o
   4   2   1       30.56       37.83      2.16 o
   5   2   1     2330.28     2446.06     27.78 o
   6   2   1     1027.44      990.88     17.37 o
   7   2   1       20.49       28.22      3.10 o
   8   2   1      783.37      749.02     41.19 o
   9   2   1       51.16       52.69      4.00 o
  10   2   1     1359.42     1388.09     38.99 o
  11   2   1       29.36       31.11      3.21 o
  12   2   1       55.23       58.85      3.77 o
  13   2   1      295.26      271.80      7.28 o
  14   2   1       21.72       20.19      5.11 o
  15   2   1      115.48      132.78      6.49 o
  16   2   1       74.05       77.45      5.69 o
  17   2   1        0.04       -1.36      6.12 o
  18   2   1       38.48       32.31      7.60 o
  19   2   1       71.30       56.29      8.78 o
  20   2   1       20.36       26.41     10.20 o
  21   2   1       13.68       14.54     10.25 o
  22   2   1      143.17      133.04     13.65 o
  23   2   1        4.99       16.86     11.89 o
  24   2   1      173.64      169.11     14.25 o
  25   2   1       32.91       44.58     12.81 o
   1   3   1       17.93       20.10      2.13 o
   2   3   1      715.97      693.79      8.95 o
   3   3   1     2590.32     2494.35     32.12 o
   4   3   1      286.02      276.88      4.79 o
   5   3   1     2650.63     2786.37     21.78 o
   6   3   1       72.87      109.41      3.59 o
   7   3   1       41.29       55.30      3.25 o
   8   3   1      216.02      205.61      5.65 o
   9   3   1        8.51       13.45      3.23 o
  10   3   1      118.49      133.86      5.78 o
  11   3   1       23.86       26.67      3.78 o
  12   3   1      619.24      603.25     11.04 o
  13   3   1       73.87       78.15      4.96 o
  14   3   1       22.70       23.04      5.29 o
  15   3   1      536.30      535.71     11.24 o
  16   3   1        6.37       12.53      5.63 o
  17   3   1      677.31      673.91     13.52 o
  18   3   1        2.87        9.31      7.12 o
  19   3   1        0.86       -2.64      7.27 o
  20   3   1      100.32       99.19     11.17 o
  21   3   1       17.32       18.90     10.02 o
  22   3   1       35.48       27.07     11.15 o
  23   3   1       31.22       41.44     12.75 o
  24   3   1       59.82       55.08     14.68 o
   0   4   1     4135.83     4403.51     67.01 o
   1   4   1        0.88        0.14      1.98 o
   2   4   1      197.30      179.39     11.19 o
   3   4   1        1.02       -0.28      1.91 o
   4   4   1      666.97      703.90      7.94 o
   5   4   1       11.41       13.58      2.55 o
   6   4   1      118.11      115.48      4.13 o
   7   4   1        0.08       -1.27      2.90 o
   8   4   1     1043.22     1105.47      8.96 o
   9   4   1        8.77        6.63      3.36 o
  10   4   1     1392.24     1357.42     15.55 o
  11   4   1        7.93        6.98      3.90 o
  12   4   1        1.47        0.81      4.06 o
  13   4   1      174.53      160.38     10.55 o
  14   4   1      330.87      277.22     27.91 o
  15   4   1       82.03       70.25      6.65 o
  16   4   1      591.73      612.37     13.62 o
  17   4   1      131.85      137.55      8.77 o
  18   4   1      108.97      130.71      9.03 o
  19   4   1       59.26       63.62      9.11 o
  20   4   1       11.60        6.74      8.61 o
  21   4   1       10.38       21.14     10.25 o
  22   4   1        0.46        6.59     11.27 o
  23   4   1        7.01        8.71     11.42 o
  24   4   1       48.20       53.29     12.62 o
   1   5   1      936.48     1019.77     12.91 o
   2   5   1     1045.65     1134.05      9.01 o
   3   5   1      149.45      161.03      9.85 o
   4   5   1        0.28       -1.29      2.44 o
   5   5   1      688.24      702.40      9.92 o
   6   5   1     2119.82     2310.34     33.69 o
   7   5   1      199.54      205.96      6.30 o
   8   5   1      453.54      517.58      7.86 o
   9   5   1      171.49      175.09      6.15 o
  10   5   1      622.54      632.92      8.73 o
  11   5   1       62.79       55.61      4.44 o
  12   5   1     1202.36     1192.16     18.38 o
  13   5   1       24.79       18.69      5.49 o
  14   5   1      603.07      565.83     11.77 o
  15   5   1       57.91       60.34      6.51 o
  16   5   1       16.12       20.56      6.76 o
  17   5   1       49.71       40.64      7.82 o
  18   5   1       58.73       54.75      8.74 o
  19   5   1       43.23       29.94      9.39 o
  20   5   1       24.50       45.21     10.03 o
  21   5   1       31.35       30.73     10.70 o
  22   5   1      476.56      450.90     19.64 o
  23   5   1       14.65       36.86     13.82 o
   0   6   1       16.48        4.00      3.90 o
   1   6   1     1070.76     1270.07      8.97 o
   2   6   1      662.32      699.32      9.31 o
   3   6   1     2182.86     2316.63     27.47 o
   4   6   1      350.25      352.79     31.34 o
   5   6   1     2095.94     2190.97     12.32 o
   6   6   1      149.64      160.75      7.90 o
   7   6   1      226.56      258.10      8.38 o
   8   6   1      889.25      914.97     11.08 o
   9   6   1      281.96      317.36      7.98 o
  10   6   1      107.89      114.86      5.37 o
  11   6   1       18.48       18.04      4.56 o
  12   6   1       55.03       48.80      5.65 o
  13   6   1      441.58      439.73     10.46 o
  14   6   1       25.81       19.94      5.98 o
  15   6   1       93.52       97.90      8.04 o
  16   6   1        3.75        0.18      7.04 o
  17   6   1        0.03        1.61      7.26 o
  18   6   1      226.12      244.08     11.57 o
  19   6   1      140.79      154.39     11.25 o
  20   6   1       92.16       76.55     19.52 o
  21   6   1      334.48      318.51     44.75 o
  22   6   1       11.27       10.59     13.11 o
  23   6   1       66.54       74.63     14.70 o
   1   7   1      439.46      466.63      6.82 o
   2   7   1      790.44      842.53     10.01 o
   3   7   1       79.66       86.46      4.13 o
   4   7   1      208.03      196.39      9.88 o
   5   7   1       14.57       11.40      3.19 o
   6   7   1      119.32      126.60      7.42 o
   7   7   1      826.30      818.50     37.38 o
   8   7   1       42.11       39.00      4.56 o
   9   7   1      506.03      499.33     22.80 o
  10   7   1      302.89      282.05      9.98 o
  11   7   1       53.01       39.28      5.26 o
  12   7   1       29.45       25.96      5.71 o
  13   7   1      699.56      683.52     11.81 o
  14   7   1       79.50       94.24      8.27 o
  15   7   1      110.39      117.89      8.97 o
  16   7   1      346.56      350.93     13.34 o
  17   7   1        0.64       -2.28      8.13 o
  18   7   1        4.64       10.09      8.56 o
  19   7   1       77.03       81.62     10.40 o
  20   7   1       19.00       21.58     11.64 o
  21   7   1        3.56       -2.39     11.39 o
  22   7   1        0.77       -5.59     13.74 o
   0   8   1      123.16      127.22      7.02 o
   1   8   1      236.43      260.59      6.90 o
   2   8   1        1.14        0.27      3.62 o
   3   8   1      434.02      462.44      7.97 o
   4   8   1     1411.72     1358.41     15.73 o
   5   8   1      420.61      393.93      7.53 o
   6   8   1      790.59      736.21     25.94 o
   7   8   1      116.20      111.74      5.74 o
   8   8   1      219.51      223.97      7.74 o
   9   8   1     1135.87     1043.70     38.50 o
  10   8   1      263.24      227.79     14.50 o
  11   8   1      225.44      205.01     14.81 o
  12   8   1      934.47      871.06     13.92 o
  13   8   1       27.31       17.61      5.89 o
  14   8   1       15.74        9.42      6.96 o
  15   8   1       20.55       31.80      7.96 o
  16   8   1        5.89       -1.35      7.91 o
  17   8   1       25.87       26.69      8.74 o
  18   8   1       77.78       72.13     12.34 o
  19   8   1       13.08        0.56      9.64 o
  20   8   1       38.60       46.74     11.43 o
  21   8   1       11.43        4.83     12.71 o
   1   9   1      140.27      151.21      5.64 o
   2   9   1        0.00       -1.13      4.25 o
   3   9   1      188.13      183.01      6.31 o
   4   9   1      249.62      246.84      6.82 o
   5   9   1      881.70      808.81     12.64 o
   6   9   1      126.07      140.06      5.85 o
   7   9   1        0.83       -1.56      4.90 o
   8   9   1        0.07        3.64      5.03 o
   9   9   1       86.56       84.36      6.04 o
  10   9   1       80.98       80.67      7.20 o
  11   9   1        8.74        8.48      5.67 o
  12   9   1       25.45       29.77      6.31 o
  13   9   1       56.72       53.82      7.30 o
  14   9   1      102.31      104.68      9.03 o
  15   9   1       23.81       31.91      7.97 o
  16   9   1       11.00        3.97      9.17 o
  17   9   1        0.21      -10.47     10.47 o
  18   9   1       44.57       45.22     12.30 o
  19   9   1        0.24       -5.60     12.36 o
  20   9   1       48.10       39.82     12.90 o
   0  10   1      352.31      313.91     13.11 o
   1  10   1      245.78      240.00      7.60 o
   2  10   1     1110.67     1071.20     12.33 o
   3  10   1       34.94       42.54      5.33 o
   4  10   1     1669.21     1546.42     17.09 o
   5  10   1      155.04      159.82      6.56 o
   6  10   1      151.46      138.85      6.37 o
   7  10   1      274.56      293.53     16.25 o
   8  10   1       40.25       39.22      5.97 o
   9  10   1       19.99       20.15      5.88 o
  10  10   1        5.57        1.77      6.39 o
  11  10   1       54.30       42.98      7.19 o
  12  10   1       51.17       69.10      8.11 o
  13  10   1        3.21       10.48      8.69 o
  14  10   1       11.26       28.57      8.95 o
  15  10   1        6.27        9.29      8.92 o
  16  10   1       55.64       32.40     10.84 o
  17  10   1       61.17       59.74     12.58 o
  18  10   1      154.34      154.49     17.24 o
   1  11   1       39.18       43.48      5.83 o
   2  11   1       30.63       31.03      5.48 o
   3  11   1        3.40        4.90      5.10 o
   4  11   1      318.01      293.38      9.44 o
   5  11   1       63.51       68.82      6.27 o
   6  11   1       67.01       58.75      6.25 o
   7  11   1        3.33        2.51      6.23 o
   8  11   1        7.24        1.03      6.69 o
   9  11   1        3.21       13.00      7.50 o
  10  11   1      363.39      331.44     12.37 o
  11  11   1        6.73        7.76      8.03 o
  12  11   1       44.56       43.52      8.42 o
  13  11   1       69.27       94.66     10.86 o
  14  11   1       39.54       46.28     10.24 o
  15  11   1       41.84       37.10     11.98 o
  16  11   1      155.42      175.94     14.25 o
  17  11   1      161.21      227.62     16.67 o
   0  12   1      140.94      156.27     16.17 o
   1  12   1        2.81        7.25      6.59 o
   2  12   1       25.86       17.83      7.84 o
   3  12   1      174.26      170.77      8.12 o
   4  12   1       24.24       20.08      6.47 o
   5  12   1        0.05        0.06      6.22 o
   6  12   1        5.75        6.76      6.96 o
   7  12   1       42.08       31.53      7.51 o
   8  12   1        2.29        6.78      7.76 o
   9  12   1       31.76       33.66      8.38 o
  10  12   1      210.70      253.22     11.46 o
  11  12   1        0.44        2.62      8.91 o
  12  12   1       77.50       73.62     10.05 o
  13  12   1       58.11       72.18     12.12 o
  14  12   1       12.59        5.59     12.37 o
  15  12   1        0.00        9.48     14.63 o
   1  13   1       30.11       42.19     11.66 o
   2  13   1       34.71       41.52      8.49 o
   3  13   1       34.20       36.28      8.44 o
   4  13   1       24.49       20.25      8.56 o
   5  13   1      145.12      138.17      9.32 o
   6  13   1       43.81       48.80      9.06 o
   7  13   1       65.14       79.38     11.13 o
   8  13   1        6.70       10.24     10.43 o
   9  13   1      169.99      156.41     20.00 o
  10  13   1        6.13        3.64     14.53 o
  11  13   1       36.34       63.72     12.73 o
  12  13   1        6.81        6.98     14.25 o
   0  14   1        6.29       -2.27     15.51 o
   1  14   1       31.20       27.09     10.60 o
   2  14   1        1.86       -7.77     10.53 o
   3  14   1        4.63       -4.05     11.02 o
   4  14   1        3.78       -2.75     10.46 o
   5  14   1        3.27        5.58     11.19 o
   6  14   1       10.59       15.51     12.25 o
   7  14   1        0.18       -5.64     12.03 o
   8  14   1      104.37      101.64     13.25 o
   0   0   2      456.24      565.43     51.43 o
   1   0   2       30.84       34.61      2.33 o
   2   0   2    23120.86    21141.54    673.51 o
   3   0   2     8524.06     8044.45    228.43 o
   4   0   2     5015.71     4735.32    134.24 o
   5   0   2     3786.83     3950.53    148.05 o
   6   0   2     1385.63     1317.50    109.41 o
   7   0   2     2228.29     2185.82    661.43 o
   8   0   2     3511.59     3268.03    106.54 o
   9   0   2     1749.01     1717.45     56.65 o
  10   0   2      323.15      353.45      9.49 o
  11   0   2      359.38      437.31     10.27 o
  12   0   2      372.34      418.15      9.79 o
  13   0   2     1454.45     1424.62     22.99 o
  14   0   2      230.25      248.93     12.19 o
  15   0   2        0.93       -0.01      6.54 o
  16   0   2        0.75       -7.99      7.99 o
  17   0   2     1022.48      908.37     18.03 o
  18   0   2      447.29      423.60     21.79 o
  19   0   2        0.05        3.70     10.31 o
  20   0   2      600.36      561.02     25.50 o
  21   0   2       21.54        5.10     12.83 o
  22   0   2      148.87      179.30     18.20 o
  23   0   2      460.93      430.27     27.70 o
  24   0   2      107.43      111.44     21.99 o
  25   0   2       57.74       78.32     20.53 o
   1   1   2     2799.18     2239.20    217.72 o
   2   1   2      301.64      264.99     17.39 o
   3   1   2     3732.62     3450.54     56.39 o
   4   1   2    17098.29    15754.11    190.18 o
   5   1   2      573.56      519.69      9.39 o
   6   1   2     4737.42     4616.17     31.64 o
   7   1   2      180.25      175.61      5.22 o
   8   1   2     1129.56     1191.24     15.32 o
   9   1   2     2469.12     2337.38     62.51 o
  10   1   2     2683.66     2602.15    163.23 o
  11   1   2       10.43        5.02      3.39 o
  12   1   2     1375.18     1443.08     22.51 o
  13   1   2      381.62      405.66      8.95 o
  14   1   2       97.63      108.14      5.63 o
  15   1   2      283.54      280.18      9.13 o
  16   1   2      600.20      617.07     11.12 o
  17   1   2       64.73       55.86      6.37 o
  18   1   2       65.80       62.15      6.78 o
  19   1   2        7.25        4.98      7.04 o
  20   1   2        2.76        8.21      9.43 o
  21   1   2      118.25      131.29     12.83 o
  22   1   2       48.00       53.07     13.04 o
  23   1   2       15.13       32.41     11.31 o
  24   1   2       35.61       46.70     11.95 o
  25   1   2      124.37      129.50     14.70 o
   0   2   2      298.52      262.98      7.55 o
   1   2   2     1362.23     1282.81     11.96 o
   2   2   2      563.37      519.31      7.13 o
   3   2   2     1483.06     1400.64      9.26 o
   4   2   2      158.36      184.25      4.90 o
   5   2   2     3188.99     3239.68     45.71 o
   6   2   2      275.63      313.64      6.20 o
   7   2   2       14.74       18.62      2.90 o
   8   2   2     5417.21     5608.46     66.68 o
   9   2   2       60.84       79.28      4.13 o
  10   2   2       90.03       91.47      4.53 o
  11   2   2     1001.45      989.46     15.88 o
  12   2   2        3.13        1.14      4.16 o
  13   2   2       45.99       48.19      5.89 o
  14   2   2      986.53      957.26     31.45 o
  15   2   2       60.08       71.71      6.12 o
  16   2   2      133.53      126.08      7.53 o
  17   2   2       28.59       20.06      6.51 o
  18   2   2        0.14       -0.73      7.01 o
  19   2   2      181.17      174.14     12.12 o
  20   2   2       23.66       22.64      8.40 o
  21   2   2       16.75       23.11      9.96 o
  22   2   2        5.82       22.46     10.76 o
  23   2   2      218.39      225.74     23.90 o
  24   2   2        9.57       17.94     14.32 o
   1   3   2     1354.93     1359.77      8.65 o
   2   3   2     1650.46     1647.93     16.68 o
   3   3   2        5.13       11.20      2.12 o
   4   3   2     1010.18     1049.05     14.41 o
   5   3   2       38.15       53.07      2.52 o
   6   3   2      393.63      429.52      6.16 o
   7   3   2      905.79      946.08     13.00 o
   8   3   2       18.62       15.45      3.06 o
   9   3   2      735.51      790.67     13.69 o
  10   3   2      714.07      723.22      9.19 o
  11   3   2       25.79       36.54      4.69 o
  12   3   2       12.98       10.30      4.58 o
  13   3   2       71.98       66.27      5.62 o
  14   3   2      368.08      339.75      9.79 o
  15   3   2        0.14       -3.68      4.96 o
  16   3   2      306.40      223.32     21.54 o
  17   3   2       58.87       62.78      7.40 o
  18   3   2      176.59      168.01     10.18 o
  19   3   2        0.01        5.70      7.94 o
  20   3   2        0.18       -6.43      8.66 o
  21   3   2        1.49       13.20      9.36 o
  22   3   2        3.29        3.85     10.73 o
  23   3   2       11.42       26.32     11.56 o
  24   3   2        0.91       10.63     11.99 o
   0   4   2        0.19        3.17      3.05 o
   1   4   2      913.76     1007.09      7.07 o
   2   4   2        1.92        3.31      2.04 o
   3   4   2     2938.08     2985.58     39.51 o
   4   4   2     2843.08     3048.93     41.20 o
   5   4   2        9.13        7.40      2.34 o
   6   4   2        0.28       -1.91      2.52 o
   7   4   2      272.54      286.18      7.00 o
   8   4   2      677.48      712.39     15.39 o
   9   4   2      107.82      110.91      4.70 o
  10   4   2     2182.53     2289.30     22.65 o
  11   4   2      118.01      105.99      5.16 o
  12   4   2      229.73      218.57      7.96 o
  13   4   2      252.92      243.39      8.99 o
  14   4   2      124.52      133.66      7.00 o
  15   4   2     1152.84     1101.50     21.00 o
  16   4   2      130.86      153.12      7.76 o
  17   4   2       79.62       59.62      7.29 o
  18   4   2       65.01       58.37      9.05 o
  19   4   2      503.67      442.88     62.42 o
  20   4   2      245.47      225.91     29.67 o
  21   4   2      192.35      151.20     13.13 o
  22   4   2       19.95        2.81     11.91 o
  23   4   2        0.71        2.51     12.97 o
  24   4   2       76.21       73.00     14.35 o
   1   5   2     2236.75     2455.37     21.53 o
   2   5   2       44.43       45.06      2.94 o
   3   5   2       23.21       19.54      2.89 o
   4   5   2      111.45      112.59      4.20 o
   5   5   2     1706.36     1735.33     16.86 o
   6   5   2       33.07       44.84      3.41 o
   7   5   2       15.96       14.00      3.12 o
   8   5   2     1803.65     1822.80     18.75 o
   9   5   2       25.95       22.81      3.89 o
  10   5   2      104.40       95.59      5.41 o
  11   5   2       53.95       67.85      5.19 o
  12   5   2     1082.13     1086.82     16.68 o
  13   5   2       75.02       93.41      6.35 o
  14   5   2      170.15      175.64      7.56 o
  15   5   2       17.93       20.69      5.85 o
  16   5   2       79.61       76.92      6.94 o
  17   5   2      402.91      435.79     15.87 o
  18   5   2      104.37      136.17     10.39 o
  19   5   2       22.42       29.87      8.98 o
  20   5   2       24.89       26.45      9.48 o
  21   5   2       66.46       70.67     11.17 o
  22   5   2        6.66        5.78     11.15 o
  23   5   2        1.83       -2.49     12.92 o
   0   6   2      391.48      455.55      9.22 o
   1   6   2      398.34      409.36      6.47 o
   2   6   2      363.17      385.17      6.11 o
   3   6   2     1097.74     1161.32     14.87 o
   4   6   2      536.67      599.90      7.14 o
   5   6   2      149.84      179.25      5.43 o
   6   6   2      331.55      364.34      8.46 o
   7   6   2       68.19       62.74      4.14 o
   8   6   2        0.45       -0.76      3.76 o
   9   6   2      193.50      193.25      6.70 o
  10   6   2       68.16       83.39      5.05 o
  11   6   2        0.20       -1.78      4.69 o
  12   6   2       24.99       33.22      5.35 o
  13   6   2       66.19       55.07      6.29 o
  14   6   2      185.19      182.21      7.88 o
  15   6   2       14.44       12.44      6.01 o
  16   6   2        0.00       -6.97      6.97 o
  17   6   2        1.49       -2.60      7.30 o
  18   6   2       43.91       39.50      8.89 o
  19   6   2        6.48       16.87      9.57 o
  20   6   2      216.66      233.54     15.93 o
  21   6   2       18.39       33.53     10.81 o
  22   6   2        0.74        5.84     11.38 o
   1   7   2        7.04        8.14      3.42 o
   2   7   2        2.12       -3.33      3.54 o
   3   7   2       73.81       70.23      3.81 o
   4   7   2       18.62       19.65      3.64 o
   5   7   2       19.58       14.74      3.72 o
   6   7   2       23.30       18.70      3.99 o
   7   7   2       59.62       74.11      4.77 o
   8   7   2        2.07        0.89      4.41 o
   9   7   2      305.78      308.37      8.51 o
  10   7   2     1035.75      984.27     18.59 o
  11   7   2        8.73       15.33      5.17 o
  12   7   2       61.98       52.76      6.06 o
  13   7   2        1.02        2.69      5.85 o
  14   7   2      490.36      451.63     15.17 o
  15   7   2        0.01        5.91      6.42 o
  16   7   2       45.04       54.45      8.30 o
  17   7   2        6.75        9.66      8.31 o
  18   7   2        0.85        1.59      8.43 o
  19   7   2       34.32       33.38     10.65 o
  20   7   2      109.32      107.35     12.50 o
  21   7   2        1.27        0.95     13.31 o
  22   7   2      105.93      116.25     15.05 o
   0   8   2     1121.36     1099.87     19.44 o
   1   8   2       30.76       47.35      4.49 o
   2   8   2      177.23      183.88      6.65 o
   3   8   2      410.02      391.14      7.52 o
   4   8   2      211.04      199.22      9.84 o
   5   8   2       27.05       23.63      4.10 o
   6   8   2      176.27      179.03      5.79 o
   7   8   2        0.01        0.78      4.49 o
   8   8   2        9.15        9.51      4.99 o
   9   8   2       84.90      101.36      6.04 o
  10   8   2       20.13       16.22      5.43 o
  11   8   2      286.16      304.20     10.13 o
  12   8   2        3.26        1.99      5.80 o
  13   8   2      214.85      235.23      9.90 o
  14   8   2        4.94        0.63      6.61 o
  15   8   2        8.60       18.75      8.51 o
  16   8   2       92.83      102.87     10.75 o
  17   8   2        0.04       -1.14      9.55 o
  18   8   2       62.52       66.99     10.75 o
  19   8   2       31.89       39.91     11.48 o
  20   8   2       24.81       31.16     13.00 o
  21   8   2      343.16      399.55     21.54 o
   1   9   2      385.29      391.67      8.48 o
   2   9   2      525.95      474.67      8.54 o
   3   9   2        1.39        1.76      4.70 o
   4   9   2      386.73      373.02      8.78 o
   5   9   2      218.70      214.87     11.28 o
   6   9   2      596.46      552.19      9.02 o
   7   9   2       68.08       78.25      5.88 o
   8   9   2        7.75       13.29      5.62 o
   9   9   2       14.16        7.29      5.76 o
  10   9   2      174.78      177.30      8.09 o
  11   9   2       29.20       44.02      7.20 o
  12   9   2      275.80      234.98     20.79 o
  13   9   2       29.23       29.62      7.83 o
  14   9   2       11.11       -0.22      8.10 o
  15   9   2       35.58       33.96     10.76 o
  16   9   2        1.57        9.50     10.62 o
  17   9   2       37.75       34.17     11.53 o
  18   9   2      426.74      422.19     18.85 o
  19   9   2       22.73       27.85     12.07 o
   0  10   2      113.27      113.55      8.88 o
   1  10   2     1053.53     1017.10     12.83 o
   2  10   2        3.85        2.82      5.08 o
   3  10   2        4.43        6.38      5.69 o
   4  10   2       19.39       10.13      5.09 o
   5  10   2        1.47        1.42      4.88 o
   6  10   2       70.75       52.14      5.51 o
   7  10   2        2.61        1.93      5.97 o
   8  10   2       59.91       47.44      6.46 o
   9  10   2       42.45       47.04      7.21 o
  10  10   2       25.52       25.43      6.88 o
  11  10   2        0.01        7.07      7.10 o
  12  10   2      166.84      166.64     10.13 o
  13  10   2       12.79        9.22      8.69 o
  14  10   2        1.49       -1.74      9.00 o
  15  10   2        2.26       14.33      9.79 o
  16  10   2        0.07        9.52     10.44 o
  17  10   2       16.46       15.32     12.69 o
  18  10   2       11.23       -5.33     12.52 o
   1  11   2       18.24        9.88      6.55 o
   2  11   2       81.91       72.38      7.27 o
   3  11   2        6.28       -0.75      5.94 o
   4  11   2       66.70       53.68      8.35 o
   5  11   2       56.95       25.00      6.44 o
   6  11   2       95.68       85.58      9.97 o
   7  11   2       43.73       47.08      7.09 o
   8  11   2       12.46       13.80      7.11 o
   9  11   2        9.19       11.18      7.91 o
  10  11   2        1.70       -7.42      7.42 o
  11  11   2       18.88       24.54      8.24 o
  12  11   2        0.12        0.68      8.26 o
  13  11   2       10.45       16.38      9.44 o
  14  11   2        5.31        2.33      9.99 o
  15  11   2       34.83       41.89     10.96 o
  16  11   2        8.61       16.83     11.36 o
   0  12   2       33.38       38.89     11.22 o
   1  12   2       17.90        9.19      6.86 o
   2  12   2      145.77      147.79      9.48 o
   3  12   2       14.39       10.75      7.03 o
   4  12   2      193.85      185.90     10.37 o
   5  12   2       35.79       35.17      7.86 o
   6  12   2       20.88       27.01      7.90 o
   7  12   2       22.18       22.48      9.59 o
   8  12   2       78.03       90.00      9.98 o
   9  12   2       24.56       21.11      9.30 o
  10  12   2       31.27       33.18      9.45 o
  11  12   2        0.42       10.69     10.32 o
  12  12   2       48.91       43.94     11.65 o
  13  12   2        0.19       12.30     11.66 o
  14  12   2       28.92       15.61     12.62 o
   1  13   2        7.51        7.87      8.64 o
   2  13   2        0.54       -6.49      7.73 o
   3  13   2       44.83       38.79      8.09 o
   4  13   2       13.69       15.97      8.29 o
   5  13   2       50.86       65.03      8.79 o
   6  13   2       32.04       32.34      9.79 o
   7  13   2       84.81       90.44     12.19 o
   8  13   2        0.45       -7.78     10.96 o
   9  13   2        8.91        9.60     12.06 o
  10  13   2        2.50        6.99     11.38 o
  11  13   2       42.65       54.95     13.37 o
  12  13   2        0.57       -6.02     13.01 o
   0  14   2       26.36       26.45     13.36 o
   1  14   2        2.10       -7.85      9.84 o
   2  14   2        2.02       -0.58      8.51 o
   3  14   2        1.51        2.59      9.28 o
   4  14   2       25.62       19.34      9.86 o
   5  14   2       57.80       72.15     11.70 o
   6  14   2       46.15       60.82     12.34 o
   7  14   2      122.12      145.03     14.95 o
   8  14   2       10.31       16.16     13.53 o
   1   1   3      203.32      198.94      3.87 o
   2   1   3      540.61      518.77     10.99 o
   3   1   3     3463.82     3400.68     70.62 o
   4   1   3     3438.45     3418.76     76.58 o
   5   1   3       12.90       18.61      2.41 o
   6   1   3     2353.66     2493.44    310.00 o
   7   1   3      231.34      222.52     17.65 o
   8   1   3     1283.26     1280.17     23.09 o
   9   1   3      900.31      838.94     19.74 o
  10   1   3     1012.01     1053.93     13.47 o
  11   1   3        6.70        4.36      3.86 o
  12   1   3      166.91      184.12      6.80 o
  13   1   3        0.34        1.42      4.19 o
  14   1   3      486.71      460.72     40.79 o
  15   1   3      492.27      411.07     18.49 o
  16   1   3      299.65      278.80      9.56 o
  17   1   3      250.14      233.54      8.72 o
  18   1   3        7.87        1.28      5.91 o
  19   1   3      207.52      212.45      9.20 o
  20   1   3       11.65        3.19      7.67 o
  21   1   3        0.05        4.02      9.11 o
  22   1   3      156.64      154.90     13.68 o
  23   1   3        1.28        4.03     13.20 o
  24   1   3       17.97       21.40     13.50 o
   0   2   3      557.41      517.02     20.94 o
   1   2   3      405.66      416.58     10.09 o
   2   2   3     1641.34     1667.55     28.03 o
   3   2   3     4252.31     4183.47     60.12 o
   4   2   3        8.05        5.54      2.39 o
   5   2   3      992.80     1075.41     16.02 o
   6   2   3      383.13      361.69      5.62 o
   7   2   3      126.18      124.72      4.16 o
   8   2   3     4021.42     4080.42     76.49 o
   9   2   3       21.21       18.27      3.53 o
  10   2   3       20.11       14.50      3.95 o
  11   2   3      514.51      503.70     13.89 o
  12   2   3     1884.76     1903.23     35.78 o
  13   2   3       92.90      106.98      5.66 o
  14   2   3        1.34       -0.89      5.23 o
  15   2   3      232.14      222.81      8.60 o
  16   2   3       33.68       41.33      6.57 o
  17   2   3       66.68       43.37      7.40 o
  18   2   3       31.44       22.78      7.08 o
  19   2   3       97.45       85.50      7.98 o
  20   2   3      165.37      193.87     11.98 o
  21   2   3      141.68      142.05     11.35 o
  22   2   3       79.19      100.02     12.42 o
  23   2   3      238.69      265.68     15.72 o
  24   2   3       10.14       16.26     12.66 o
   1   3   3       62.49       90.28      3.99 o
   2   3   3      284.19      301.30      5.54 o
   3   3   3       13.78       14.92      2.54 o
   4   3   3      839.12      852.21     10.54 o
   5   3   3      130.97      120.19      4.05 o
   6   3   3      192.74      177.60      5.38 o
   7   3   3      440.92      438.85      6.50 o
   8   3   3      505.34      548.01     11.67 o
   9   3   3      651.47      619.54      8.80 o
  10   3   3       37.56       42.54      4.72 o
  11   3   3      122.80      145.12      6.21 o
  12   3   3       35.98       51.47      5.31 o
  13   3   3       30.74       38.56      5.53 o
  14   3   3      848.00      845.94     12.85 o
  15   3   3       41.29       28.86      6.61 o
  16   3   3      249.31      269.07     11.57 o
  17   3   3       74.00       68.71      8.05 o
  18   3   3        1.09        1.40      7.25 o
  19   3   3       73.36       95.16      9.45 o
  20   3   3      477.30      426.79     16.17 o
  21   3   3        4.13        9.19     10.05 o
  22   3   3       73.71       53.89     12.44 o
  23   3   3      170.04      169.25     15.47 o
  24   3   3        3.77       19.91     13.09 o
   0   4   3      690.20      714.60     19.31 o
   1   4   3      110.92      130.95      5.37 o
   2   4   3        2.32        6.01      2.78 o
   3   4   3      572.66      602.06      7.57 o
   4   4   3      193.07      238.63      5.66 o
   5   4   3       17.17       21.48      2.85 o
   6   4   3     1513.67     1528.35     11.62 o
   7   4   3      441.44      450.68      8.46 o
   8   4   3      408.98      474.24      8.99 o
   9   4   3       69.70       78.32      4.44 o
  10   4   3      110.04      139.22      5.69 o
  11   4   3       35.11       43.37      5.25 o
  12   4   3      393.91      437.48     10.39 o
  13   4   3      751.98      683.57     15.33 o
  14   4   3        3.52        4.33      5.70 o
  15   4   3       21.97       19.88      6.06 o
  16   4   3        2.93        5.04      6.67 o
  17   4   3      372.58      335.46     18.45 o
  18   4   3      267.92      244.75     11.57 o
  19   4   3       25.81       13.86      8.95 o
  20   4   3       29.83       31.46      9.66 o
  21   4   3        4.15        9.61      9.54 o
  22   4   3       14.02       11.36     10.82 o
  23   4   3        5.71       18.62     13.50 o
   1   5   3       40.69       65.21      3.88 o
   2   5   3     1468.59     1606.58     18.17 o
   3   5   3       32.44       37.42      3.95 o
   4   5   3       74.68       77.99      3.91 o
   5   5   3      369.63      409.32      6.54 o
   6   5   3      396.02      371.77      6.46 o
   7   5   3        1.78        0.90      3.25 o
   8   5   3      975.28     1044.51     15.86 o
   9   5   3      701.71      726.23     13.66 o
  10   5   3       24.63       14.85      4.37 o
  11   5   3      700.02      671.31     11.87 o
  12   5   3      252.51      242.09      9.55 o
  13   5   3       19.96       22.28      5.77 o
  14   5   3       30.56       19.57      5.83 o
  15   5   3        0.03        2.30      5.95 o
  16   5   3      819.58      747.30     14.07 o
  17   5   3      137.93      138.67      9.57 o
  18   5   3      142.10      172.57     13.06 o
  19   5   3       12.56       13.54      8.94 o
  20   5   3       18.74       21.06      9.67 o
  21   5   3        0.00       -6.34     10.38 o
  22   5   3      100.81      113.08     12.53 o
  23   5   3       43.30       64.99     14.09 o
   0   6   3      476.40      546.86      9.59 o
   1   6   3      429.04      471.45      9.23 o
   2   6   3      187.00      183.64      5.24 o
   3   6   3      474.51      529.82     10.10 o
   4   6   3        5.83        5.39      3.18 o
   5   6   3       52.24       54.31      4.00 o
   6   6   3        0.01        2.03      3.46 o
   7   6   3        7.20        4.29      3.77 o
   8   6   3       99.99      120.46      4.87 o
   9   6   3      732.76      736.01     11.70 o
  10   6   3        1.48        1.91      4.75 o
  11   6   3      449.16      401.66     15.50 o
  12   6   3        1.52        2.47      5.55 o
  13   6   3       22.67       15.90      5.77 o
  14   6   3      694.08      697.73     19.41 o
  15   6   3      125.55      137.33      8.13 o
  16   6   3      212.33      229.34     10.31 o
  17   6   3        2.47        7.25      8.55 o
  18   6   3       86.04      109.49     10.87 o
  19   6   3       27.43       40.25     11.91 o
  20   6   3        1.31       10.02     11.25 o
  21   6   3      117.14      157.16     14.92 o
  22   6   3      101.22       82.37     14.33 o
   1   7   3     1053.24     1090.36     10.63 o
   2   7   3      727.58      733.05      7.98 o
   3   7   3        1.84        2.29      3.82 o
   4   7   3      348.59      321.83      7.40 o
   5   7   3      421.12      440.30      8.06 o
   6   7   3        8.45       13.91      4.07 o
   7   7   3      219.66      225.79      7.35 o
   8   7   3      229.88      229.45      7.41 o
   9   7   3       10.61        8.91      4.95 o
  10   7   3       68.55       79.13      5.96 o
  11   7   3      139.62      124.84      7.34 o
  12   7   3      453.70      448.71     11.56 o
  13   7   3      224.83      208.86      9.93 o
  14   7   3      292.61      321.59     13.42 o
  15   7   3      115.48      123.18      9.47 o
  16   7   3       67.29       65.42      8.94 o
  17   7   3       33.16       42.42     10.14 o
  18   7   3      249.31      285.97     23.11 o
  19   7   3      133.63      129.27     14.04 o
  20   7   3      144.66      166.13     15.26 o
  21   7   3        1.47       18.27     13.06 o
   0   8   3      316.34      272.08     10.27 o
   1   8   3        3.96        3.33      4.26 o
   2   8   3      138.13      137.12      6.15 o
   3   8   3       95.40       80.51      5.71 o
   4   8   3        1.56       -0.34      4.55 o
   5   8   3      837.70      794.72     11.16 o
   6   8   3       45.15       43.87      5.44 o
   7   8   3      432.63      407.85      9.76 o
   8   8   3       69.11       71.65      6.44 o
   9   8   3      832.58      779.38     15.66 o
  10   8   3       84.66       94.09      6.99 o
  11   8   3      109.87      104.67      8.27 o
  12   8   3        3.18       12.03      6.92 o
  13   8   3        3.47       -6.12      7.19 o
  14   8   3      279.28      281.97     12.59 o
  15   8   3       32.42       35.58      8.47 o
  16   8   3      122.16      116.66     10.97 o
  17   8   3        5.11       10.33      9.75 o
  18   8   3        4.72        7.89     12.05 o
  19   8   3       43.59       36.56     12.84 o
  20   8   3       29.83       19.17     14.75 o
   1   9   3       35.44       29.19      5.99 o
   2   9   3     1167.05     1089.03     13.73 o
   3   9   3       97.60      102.53      6.59 o
   4   9   3      613.90      588.48     12.96 o
   5   9   3      110.02      117.43      6.34 o
   6   9   3      269.68      257.04      8.42 o
   7   9   3      153.05      152.38      6.68 o
   8   9   3      112.24      119.61      7.42 o
   9   9   3        5.22        0.01      7.08 o
  10   9   3      185.52      178.98      8.74 o
  11   9   3        0.25        3.22      7.84 o
  12   9   3      386.45      396.46     13.77 o
  13   9   3       60.73       74.80      8.85 o
  14   9   3       11.87       16.88      8.78 o
  15   9   3      175.79      174.15     12.38 o
  16   9   3       39.87       41.41     10.81 o
  17   9   3      154.31      189.98     13.22 o
  18   9   3      204.22      214.72     14.67 o
  19   9   3        1.68       43.96     14.18 o
   0  10   3     1019.34      934.52     19.71 o
   1  10   3       27.10       15.06      6.15 o
   2  10   3       26.28       24.94      6.02 o
   3  10   3      220.94      183.76      8.89 o
   4  10   3       78.57       63.66      6.43 o
   5  10   3      170.25      186.17      8.46 o
   6  10   3      430.68      392.45     11.71 o
   7  10   3       38.28       43.61      6.79 o
   8  10   3        0.93       -3.73      7.97 o
   9  10   3        4.85       12.54      7.83 o
  10  10   3        1.48        8.71      7.62 o
  11  10   3      335.18      330.28     14.64 o
  12  10   3        0.20       -0.91      8.02 o
  13  10   3      227.80      225.29     11.03 o
  14  10   3        6.26        6.45     10.01 o
  15  10   3        0.15        1.40      9.79 o
  16  10   3       84.34       72.43     11.64 o
  17  10   3      128.00      144.55     13.02 o
  18  10   3        5.46       13.68     12.96 o
   1  11   3       34.58       41.09      7.04 o
   2  11   3       19.35       25.49      6.81 o
   3  11   3        0.60       -5.53      6.68 o
   4  11   3      277.02      259.81      9.72 o
   5  11   3      222.87      208.00      9.02 o
   6  11   3       25.15       22.38      6.89 o
   7  11   3      185.98      184.28     10.27 o
   8  11   3       28.28       23.09      8.90 o
   9  11   3       28.29       36.79      9.50 o
  10  11   3       12.22        9.49      9.10 o
  11  11   3       65.08       73.66     10.24 o
  12  11   3       25.97        8.42      9.93 o
  13  11   3       52.26       41.00     11.00 o
  14  11   3       75.62       74.24     13.25 o
  15  11   3       13.25       24.33     12.63 o
  16  11   3       17.17       23.43     13.69 o
   0  12   3      201.02      170.67     13.18 o
   1  12   3        9.86       16.53      7.16 o
   2  12   3        6.99        6.20      8.01 o
   3  12   3       89.07      109.34      8.33 o
   4  12   3       28.45       30.80      7.33 o
   5  12   3        6.50        1.45      7.67 o
   6  12   3       23.84       36.84      8.40 o
   7  12   3        1.41       -0.08      9.33 o
   8  12   3       68.76       61.52     10.53 o
   9  12   3        4.90       -2.47     10.75 o
  10  12   3        1.24       -7.42     10.17 o
  11  12   3       76.36       81.50     13.07 o
  12  12   3        0.46      -11.29     11.29 o
  13  12   3        7.18        8.86     12.02 o
  14  12   3       19.28       19.52     12.97 o
   1  13   3        0.06       -8.33      8.33 o
   2  13   3       18.12       28.53      8.32 o
   3  13   3        0.04       -0.66      7.95 o
   4  13   3       62.41       55.93      8.89 o
   5  13   3        6.39        5.88      8.56 o
   6  13   3        1.19       -2.12     10.78 o
   7  13   3        5.46        7.14     11.10 o
   8  13   3      131.15      155.23     13.32 o
   9  13   3       26.18        7.99     11.63 o
  10  13   3        3.19       -5.51     11.27 o
  11  13   3        1.41        0.08     12.52 o
   0  14   3        4.58       29.34     12.97 o
   1  14   3        1.33        1.35      9.95 o
   2  14   3       13.30        5.08      9.52 o
   3  14   3       34.58       36.36      9.46 o
   4  14   3       62.80       54.23     10.43 o
   5  14   3       10.95       15.76     10.89 o
   6  14   3        1.59       -2.10     11.90 o
   7  14   3        1.65        5.59     12.36 o
   0   0   4    11383.68    11873.13    638.17 o
   1   0   4     1258.65     1250.01     39.07 o
   2   0   4        1.76        4.12      3.18 o
   3   0   4       55.43       58.04      4.05 o
   4   0   4     2237.76     2395.71     78.58 o
   5   0   4     1147.01     1147.06     45.60 o
   6   0   4      157.95      156.09      7.02 o
   7   0   4     1010.34     1042.00     39.93 o
   8   0   4        8.16       13.13      5.71 o
   9   0   4       50.67       46.87      6.91 o
  10   0   4      231.34      246.57     12.27 o
  11   0   4     2047.58     1948.93     69.66 o
  12   0   4       49.70       44.02      8.17 o
  13   0   4      293.61      280.22     15.10 o
  14   0   4      125.98       91.78     37.83 o
  15   0   4        4.75        2.82      7.37 o
  16   0   4        0.14        0.91      7.46 o
  17   0   4      561.76      548.42     23.61 o
  18   0   4       69.69       82.10      9.92 o
  19   0   4        2.09        6.35      9.87 o
  20   0   4      568.12      538.03     19.48 o
  21   0   4       80.03       89.70     12.02 o
  22   0   4       69.40       51.98     18.27 o
  23   0   4        0.73       14.19     18.62 o
  24   0   4       82.14      103.29     19.74 o
   1   1   4      174.04      171.88      6.29 o
   2   1   4       40.26       61.44      2.66 o
   3   1   4      100.67      135.20      4.33 o
   4   1   4      221.33      238.13      5.13 o
   5   1   4       40.36       49.00      3.01 o
   6   1   4      624.99      661.56     16.21 o
   7   1   4      347.09      367.66      7.42 o
   8   1   4      215.62      230.73      7.31 o
   9   1   4       63.62       54.05      4.74 o
  10   1   4      403.31      410.70     35.15 o
  11   1   4      695.75      684.58     19.33 o
  12   1   4       12.35        6.01      4.76 o
  13   1   4       15.53       12.23      5.27 o
  14   1   4      335.70      308.03      9.82 o
  15   1   4       82.39       90.70      6.68 o
  16   1   4      106.72      119.87      7.27 o
  17   1   4        9.50       10.00      6.34 o
  18   1   4      127.18      117.65      9.99 o
  19   1   4       50.11       41.79      6.92 o
  20   1   4       33.26       25.41      7.21 o
  21   1   4       97.12       92.95      9.79 o
  22   1   4        5.48       12.59      9.92 o
  23   1   4       10.32       16.21     11.61 o
  24   1   4        2.24        3.03     14.07 o
   0   2   4      147.35      108.12     25.20 o
   1   2   4     1786.90     1690.33    164.78 o
   2   2   4      777.24      794.21     63.65 o
   3   2   4     2062.59     1990.76    122.43 o
   4   2   4      538.71      509.11     23.83 o
   5   2   4       41.70       54.22      4.43 o
   6   2   4      937.87     1028.55      9.90 o
   7   2   4        0.85       -1.53      2.75 o
   8   2   4     2141.30     2235.70     34.53 o
   9   2   4      259.67      245.84      7.40 o
  10   2   4      508.95      540.24      9.04 o
  11   2   4      127.60      139.29      5.64 o
  12   2   4     1563.45     1566.32     29.68 o
  13   2   4       68.66       68.47      6.16 o
  14   2   4      701.30      668.90     12.29 o
  15   2   4       80.31       80.43      6.59 o
  16   2   4       45.35       39.66      6.43 o
  17   2   4       55.09       64.18      7.52 o
  18   2   4     1235.36     1133.63     28.12 o
  19   2   4       23.73       34.29      8.22 o
  20   2   4        8.75       11.12      7.91 o
  21   2   4        0.01        3.12      9.72 o
  22   2   4        8.37       13.87     10.57 o
  23   2   4       25.21       20.29     12.67 o
  24   2   4      146.31      125.57     29.32 o
   1   3   4     3127.68     3371.22     56.22 o
   2   3   4      119.86      138.68      5.13 o
   3   3   4      351.27      349.85      8.52 o
   4   3   4     3244.82     3400.18     57.79 o
   5   3   4     1039.70     1148.70     16.34 o
   6   3   4      187.40      168.07      5.42 o
   7   3   4      482.95      455.28      7.33 o
   8   3   4       10.06        8.97      3.43 o
   9   3   4      311.66      292.62      7.71 o
  10   3   4        1.75        3.77      4.24 o
  11   3   4      722.19      694.78     15.63 o
  12   3   4       78.62       83.65      5.89 o
  13   3   4        1.12       -4.98      4.98 o
  14   3   4       51.50       44.08      6.88 o
  15   3   4      846.74      801.78     18.02 o
  16   3   4      471.18      484.26     13.53 o
  17   3   4      101.84      111.35      9.00 o
  18   3   4        0.63       -0.16      7.53 o
  19   3   4       74.97       75.56      9.27 o
  20   3   4       87.03       96.05     10.77 o
  21   3   4       46.28       47.61     10.21 o
  22   3   4      240.24      270.39     14.89 o
  23   3   4       36.20       55.78     12.84 o
   0   4   4       52.58       65.67      6.78 o
   1   4   4     1854.98     2004.50     56.73 o
   2   4   4       97.79      100.07      4.88 o
   3   4   4       22.50       19.87      3.61 o
   4   4   4     1040.07     1100.83     16.18 o
   5   4   4     1071.59     1067.58     21.25 o
   6   4   4      148.69      144.83      5.57 o
   7   4   4      169.21      169.52      6.20 o
   8   4   4      171.99      183.11      6.64 o
   9   4   4       38.93       46.90      4.39 o
  10   4   4      128.83      150.05      6.66 o
  11   4   4     1190.91     1187.13     13.45 o
  12   4   4      484.90      477.46     10.76 o
  13   4   4      215.34      196.30      8.31 o
  14   4   4        3.16        4.25      5.46 o
  15   4   4      170.98      181.64      8.88 o
  16   4   4        0.01        0.09      6.88 o
  17   4   4        0.49        1.34      7.32 o
  18   4   4      879.12      872.62     19.59 o
  19   4   4        4.94       11.19      8.59 o
  20   4   4       61.54       69.76     11.29 o
  21   4   4       30.77       30.29     10.41 o
  22   4   4        8.93       28.20     11.95 o
  23   4   4       46.04       54.67     14.18 o
   1   5   4      261.51      270.70      8.99 o
   2   5   4      117.39      135.41      6.33 o
   3   5   4       96.31      109.41      7.50 o
   4   5   4      724.00      698.85      9.72 o
   5   5   4        4.82        2.04      3.48 o
   6   5   4      777.90      714.08     11.61 o
   7   5   4       29.71       32.30      3.73 o
   8   5   4       83.23       70.96      4.95 o
   9   5   4        3.38       -4.26      4.26 o
  10   5   4       15.25       17.89      5.40 o
  11   5   4      574.78      599.04     11.15 o
  12   5   4       46.48       59.57      6.23 o
  13   5   4        2.72        9.97      5.45 o
  14   5   4        0.08       -4.61      5.55 o
  15   5   4       56.83       58.13      6.91 o
  16   5   4        7.11        5.20      7.51 o
  17   5   4      112.04      109.16     10.14 o
  18   5   4      216.95      235.09     12.47 o
  19   5   4        7.71        7.26     10.74 o
  20   5   4        2.82        2.89     10.95 o
  21   5   4       75.19       97.35     14.08 o
  22   5   4      138.97      164.04     23.71 o
   0   6   4        6.78        3.25      6.49 o
   1   6   4       10.95       28.62      5.20 o
   2   6   4      185.94      212.46      8.22 o
   3   6   4      140.19      144.80      6.09 o
   4   6   4       34.77       38.09      4.35 o
   5   6   4        0.07       -3.83      3.83 o
   6   6   4        0.04        1.62      4.02 o
   7   6   4      216.25      206.72      7.36 o
   8   6   4      915.07      882.47     12.16 o
   9   6   4        9.48        3.69      5.14 o
  10   6   4       45.99       43.16      6.62 o
  11   6   4      113.91      128.95      7.99 o
  12   6   4      159.14      177.73      8.50 o
  13   6   4      210.94      218.61     10.09 o
  14   6   4        8.14       10.33      6.76 o
  15   6   4       14.60        1.92      7.43 o
  16   6   4      107.85       98.21      9.83 o
  17   6   4      124.02      127.17     10.99 o
  18   6   4       22.13       18.94      8.92 o
  19   6   4       61.30       56.13     11.43 o
  20   6   4       34.61       35.79     12.21 o
  21   6   4       98.36      131.43     15.01 o
  22   6   4      137.00      146.03     17.02 o
   1   7   4        7.94        9.14      4.84 o
   2   7   4      672.15      667.44      9.93 o
   3   7   4      323.48      330.20      9.33 o
   4   7   4      113.07      120.40      5.61 o
   5   7   4       69.78       73.63      5.25 o
   6   7   4       73.18       70.62      5.30 o
   7   7   4      346.87      327.00      9.40 o
   8   7   4       94.49       82.94      6.36 o
   9   7   4       59.21       68.19      6.57 o
  10   7   4       27.38       36.48      7.32 o
  11   7   4      113.06      131.41      8.55 o
  12   7   4        1.97       -1.64      6.46 o
  13   7   4      287.92      288.30     11.78 o
  14   7   4        5.40        2.62      7.55 o
  15   7   4        1.34        4.48      7.47 o
  16   7   4       70.03       47.18      8.66 o
  17   7   4       52.82       63.01     10.00 o
  18   7   4       24.37       32.39     11.53 o
  19   7   4        4.61       13.56     11.38 o
  20   7   4        8.86       19.52     12.91 o
  21   7   4      116.17      135.02     16.16 o
   0   8   4      285.64      257.27     13.56 o
   1   8   4      154.58      160.26      6.99 o
   2   8   4      862.09      846.84     16.03 o
   3   8   4      314.02      290.34     11.44 o
   4   8   4      111.61      113.31      6.80 o
   5   8   4        0.02       -0.99      5.40 o
   6   8   4      476.25      446.59      9.83 o
   7   8   4      132.68      144.90      6.99 o
   8   8   4      481.37      469.49     13.07 o
   9   8   4      214.13      198.07      9.03 o
  10   8   4       31.43       22.50      7.19 o
  11   8   4      242.56      215.60     10.34 o
  12   8   4       37.05       34.25      7.73 o
  13   8   4        1.77        1.17      7.25 o
  14   8   4       66.74       58.50      8.89 o
  15   8   4        6.63       10.05      8.35 o
  16   8   4        5.89       11.66      9.03 o
  17   8   4       29.57       33.92     12.38 o
  18   8   4        2.70        1.16     13.03 o
  19   8   4       61.87       72.51     14.50 o
  20   8   4        3.54        0.49     13.06 o
   1   9   4      287.31      264.44      9.40 o
   2   9   4      258.05      261.89      9.39 o
   3   9   4      235.86      214.25      9.14 o
   4   9   4        0.07       -5.48      5.48 o
   5   9   4      172.11      174.85      7.58 o
   6   9   4      230.19      218.25      8.97 o
   7   9   4      142.53      145.03      8.26 o
   8   9   4      429.85      430.15     16.95 o
   9   9   4       37.11       31.14      7.37 o
  10   9   4        2.69       -4.31      8.55 o
  11   9   4        1.20       -1.31      8.59 o
  12   9   4      112.50      128.31     11.26 o
  13   9   4      160.18      141.24     11.71 o
  14   9   4       49.94       54.22      9.61 o
  15   9   4       56.39       66.76      9.73 o
  16   9   4       21.51        7.77     10.49 o
  17   9   4        1.65        2.23     11.61 o
  18   9   4      175.61      209.91     16.61 o
   0  10   4        0.01       -5.75      8.37 o
   1  10   4        7.05        5.05      6.39 o
   2  10   4      310.19      284.80     10.38 o
   3  10   4      573.75      565.34     13.52 o
   4  10   4      293.48      303.89     10.07 o
   5  10   4        1.72        0.52      6.25 o
   6  10   4        9.70        3.11      6.46 o
   7  10   4       29.24       34.81      7.28 o
   8  10   4        3.53       -5.17      7.15 o
   9  10   4        0.03        6.09      8.46 o
  10  10   4        0.97       -8.81      8.87 o
  11  10   4      114.43      124.51     11.13 o
  12  10   4       23.20       22.08     10.94 o
  13  10   4       28.40       49.09     11.30 o
  14  10   4      117.65      123.48     12.28 o
  15  10   4        9.47       19.64     12.18 o
  16  10   4        1.13       -7.84     13.63 o
  17  10   4        5.05        7.46     14.86 o
   1  11   4       78.81       64.02      7.75 o
   2  11   4       35.39       54.12      8.20 o
   3  11   4       30.38       37.32      6.93 o
   4  11   4       37.11       37.64      7.36 o
   5  11   4      276.05      267.69     10.78 o
   6  11   4       14.02       12.91      7.31 o
   7  11   4        7.75        2.12      7.30 o
   8  11   4        0.04       -6.11      8.12 o
   9  11   4       22.55       26.21      9.42 o
  10  11   4       36.64       43.60      9.92 o
  11  11   4       11.71       20.39      9.97 o
  12  11   4       12.60       12.50     10.28 o
  13  11   4       39.48       35.24     11.64 o
  14  11   4        9.24        5.93     11.13 o
  15  11   4        0.02       -3.70     13.45 o
   0  12   4      176.13      166.93     13.89 o
   1  12   4        0.50        4.44      7.32 o
   2  12   4        9.85        8.68      8.29 o
   3  12   4        2.91       -1.35      7.64 o
   4  12   4       58.58       67.37      8.60 o
   5  12   4       87.16       88.70      9.35 o
   6  12   4      109.97      112.82      9.83 o
   7  12   4        7.77       11.11      8.94 o
   8  12   4        2.61        2.44      9.73 o
   9  12   4       80.36      107.73     11.47 o
  10  12   4       44.89       48.77     11.60 o
  11  12   4       40.89       47.61     11.38 o
  12  12   4        3.02       -8.64     11.36 o
  13  12   4       64.61       76.83     13.10 o
   1  13   4        2.59       -7.79      9.13 o
   2  13   4       32.43       48.17      8.79 o
   3  13   4       10.11       -7.87      8.91 o
   4  13   4       13.37        8.88      9.01 o
   5  13   4       32.00       33.31      9.69 o
   6  13   4       44.58       52.96      9.93 o
   7  13   4        4.23       -3.11     11.55 o
   8  13   4        0.58        0.08     10.96 o
   9  13   4       17.41       16.95     11.94 o
  10  13   4       14.23       23.42     12.29 o
   0  14   4       10.70        9.56     17.43 o
   1  14   4        7.88       -2.86     10.08 o
   2  14   4       18.94       23.12      9.96 o
   3  14   4       25.55       37.85     10.64 o
   4  14   4       29.50       35.82     11.11 o
   5  14   4        1.01        4.52     10.17 o
   1   1   5     1655.17     1727.94     43.52 o
   2   1   5       76.08       91.01      3.50 o
   3   1   5     1191.88     1240.89     25.29 o
   4   1   5      546.45      567.08     12.86 o
   5   1   5      257.66      301.72      6.30 o
   6   1   5     1445.00     1478.31     31.57 o
   7   1   5      130.05      144.30      5.90 o
   8   1   5       23.17       29.41      4.19 o
   9   1   5     1060.89     1009.88     27.26 o
  10   1   5       92.28      110.35      6.00 o
  11   1   5      202.45      205.66      8.71 o
  12   1   5      131.99      133.14      7.62 o
  13   1   5        1.89        0.10      5.19 o
  14   1   5        5.45        2.04      5.48 o
  15   1   5        8.36        0.75      5.79 o
  16   1   5       13.96        5.78      6.43 o
  17   1   5       74.69       57.36      7.21 o
  18   1   5       53.37       61.31      8.05 o
  19   1   5       22.10       29.11      7.21 o
  20   1   5       56.58       47.50      7.92 o
  21   1   5       11.79       20.24      8.16 o
  22   1   5       43.97       50.53     10.66 o
  23   1   5       15.38       36.62     12.78 o
   0   2   5        0.02       -4.15      5.03 o
   1   2   5     3187.96     3066.25    107.59 o
   2   2   5        1.51        8.59      3.00 o
   3   2   5      916.06      935.91     16.43 o
   4   2   5       61.17       77.11      3.37 o
   5   2   5       21.63       20.93      2.90 o
   6   2   5        3.53        5.11      3.40 o
   7   2   5      575.83      555.55     15.08 o
   8   2   5        6.69        8.61      3.41 o
   9   2   5       92.12       92.73      7.81 o
  10   2   5      705.49      645.63     32.31 o
  11   2   5       43.66       50.27      5.22 o
  12   2   5      101.91       83.47      6.47 o
  13   2   5      872.41      829.86     13.02 o
  14   2   5       63.24       48.76      6.62 o
  15   2   5      723.35      650.70     19.56 o
  16   2   5       32.45       40.53      6.99 o
  17   2   5      156.19      170.21      8.65 o
  18   2   5       54.12       55.66      8.32 o
  19   2   5      108.78      117.52      9.40 o
  20   2   5        3.02        1.41      8.66 o
  21   2   5       14.89       15.92      8.77 o
  22   2   5       42.54       58.48     12.05 o
  23   2   5       22.93       23.50     11.93 o
   1   3   5       18.29       19.92      3.35 o
   2   3   5      117.63      125.98      5.12 o
   3   3   5       36.56       30.12      3.04 o
   4   3   5      383.79      402.56      8.07 o
   5   3   5        0.04       -0.81      3.08 o
   6   3   5       16.75       16.59      3.91 o
   7   3   5       41.24       43.44      3.85 o
   8   3   5      772.93      759.91     13.99 o
   9   3   5       92.04       93.15      4.83 o
  10   3   5      287.97      304.24     11.16 o
  11   3   5       47.07       53.17      5.44 o
  12   3   5      472.34      466.42      9.88 o
  13   3   5        8.32       18.68      5.76 o
  14   3   5     1002.80      949.58     22.30 o
  15   3   5      309.09      285.51     10.88 o
  16   3   5      915.81      916.59     15.04 o
  17   3   5      402.30      377.17     13.12 o
  18   3   5       27.69       32.91      8.15 o
  19   3   5        2.10        9.65      8.55 o
  20   3   5      531.02      512.28     24.32 o
  21   3   5        0.16       12.58     10.43 o
  22   3   5      228.69      220.35     16.69 o
  23   3   5       68.40       48.04     14.22 o
   0   4   5      260.30      271.99     11.12 o
   1   4   5     1842.92     2014.21     44.24 o
   2   4   5      972.46      927.09     14.16 o
   3   4   5      124.78      150.71      5.97 o
   4   4   5     1035.13     1029.23     13.12 o
   5   4   5       18.56       25.35      3.45 o
   6   4   5       77.66       71.21      4.37 o
   7   4   5       28.21       31.37      4.54 o
   8   4   5        3.35        3.88      3.90 o
   9   4   5        6.34       11.37      4.30 o
  10   4   5        0.00        3.86      4.34 o
  11   4   5        0.02        7.24      5.30 o
  12   4   5        4.53       -5.16      5.39 o
  13   4   5       84.63      104.48      6.98 o
  14   4   5       88.56       89.40      8.90 o
  15   4   5      179.15      171.34     11.31 o
  16   4   5        3.10        2.83      8.41 o
  17   4   5      114.08      142.18     10.40 o
  18   4   5       42.43       35.24      9.94 o
  19   4   5       90.57       96.05     11.23 o
  20   4   5       99.64       90.79     13.54 o
  21   4   5        1.95        2.19     12.50 o
  22   4   5        1.88       19.84     13.11 o
   1   5   5      179.76      201.74      8.13 o
   2   5   5      951.97      946.10     17.57 o
   3   5   5        6.25        1.59      5.23 o
   4   5   5      525.09      565.48      8.25 o
   5   5   5      411.76      408.76      7.96 o
   6   5   5       58.90       63.80      4.54 o
   7   5   5      167.88      165.60      7.12 o
   8   5   5        1.36       -1.70      4.86 o
   9   5   5       25.04       23.83      5.13 o
  10   5   5        0.31        3.74      5.27 o
  11   5   5       27.76       21.09      6.24 o
  12   5   5      234.98      236.34     10.30 o
  13   5   5      237.58      232.87      9.90 o
  14   5   5      490.51      456.40     14.49 o
  15   5   5       87.86       86.30      9.31 o
  16   5   5       33.29       39.00      8.83 o
  17   5   5      102.90       90.77     10.18 o
  18   5   5        1.30        0.29      8.69 o
  19   5   5       92.51      100.08     11.51 o
  20   5   5        8.15       18.22     11.22 o
  21   5   5       46.18       38.71     12.60 o
  22   5   5       55.74       59.28     14.76 o
   0   6   5      103.51       91.79      8.85 o
   1   6   5      556.15      548.85     12.27 o
   2   6   5       26.76       35.40      5.42 o
   3   6   5       17.41       14.20      5.34 o
   4   6   5      241.22      246.93      7.58 o
   5   6   5        9.18       15.07      4.30 o
   6   6   5      466.01      481.43     12.24 o
   7   6   5     1022.55     1010.38     18.51 o
   8   6   5      236.21      225.03      8.58 o
   9   6   5      281.86      284.52     10.34 o
  10   6   5      152.56      128.48      7.20 o
  11   6   5      180.49      185.29     10.45 o
  12   6   5      372.10      367.98     12.71 o
  13   6   5      507.97      444.40     16.88 o
  14   6   5       27.31       22.60      7.83 o
  15   6   5        1.58        1.87      8.16 o
  16   6   5       62.50       68.79      9.37 o
  17   6   5        0.88       -3.21      8.70 o
  18   6   5       18.87       20.72      9.90 o
  19   6   5       34.17       16.69     10.44 o
  20   6   5        0.11        5.74     12.94 o
  21   6   5       70.30       89.58     14.34 o
   1   7   5       56.82       52.55      6.00 o
   2   7   5       51.87       58.02      6.25 o
   3   7   5        0.38       -3.21      5.79 o
   4   7   5       30.01       29.92      5.29 o
   5   7   5        0.01       -0.67      5.13 o
   6   7   5     2429.42     2095.16     32.19 o
   7   7   5       10.32        6.27      5.85 o
   8   7   5      592.83      564.52     22.50 o
   9   7   5       31.08       32.79      6.34 o
  10   7   5      340.06      353.15     11.05 o
  11   7   5      161.23      160.15      9.18 o
  12   7   5       57.51       52.55      7.85 o
  13   7   5      162.97      154.81      9.49 o
  14   7   5        1.59       -2.47      7.86 o
  15   7   5       32.84       45.95      8.63 o
  16   7   5       43.38       38.56      9.68 o
  17   7   5       34.50       35.22     10.14 o
  18   7   5      107.29      120.56     12.53 o
  19   7   5       67.20       59.39     13.47 o
  20   7   5       65.80       60.26     13.71 o
   0   8   5      191.43      209.81     11.65 o
   1   8   5      122.94      117.74      7.11 o
   2   8   5      324.67      314.69     10.74 o
   3   8   5      217.71      206.11      9.59 o
   4   8   5      112.49       97.46      6.92 o
   5   8   5        3.31        0.35      5.44 o
   6   8   5       15.52       21.64      6.23 o
   7   8   5      410.30      402.42     11.44 o
   8   8   5     1108.22     1016.55     17.26 o
   9   8   5       82.37       78.34      8.14 o
  10   8   5       17.66       12.88      7.27 o
  11   8   5      489.71      467.98     15.95 o
  12   8   5      202.25      204.13     11.85 o
  13   8   5        8.06        0.82      9.41 o
  14   8   5      209.07      193.87     12.51 o
  15   8   5       25.85       19.15      9.99 o
  16   8   5       53.14       41.47     12.34 o
  17   8   5        7.35       10.69     12.70 o
  18   8   5        8.69       -2.82     13.84 o
  19   8   5       36.07       38.50     16.38 o
   1   9   5      181.88      190.87      8.27 o
   2   9   5     1122.16     1073.42     21.16 o
   3   9   5        4.15        1.26      6.62 o
   4   9   5      214.56      213.31      8.98 o
   5   9   5      294.25      277.41     11.08 o
   6   9   5       57.21       50.16      7.04 o
   7   9   5       15.53       18.25      6.99 o
   8   9   5      150.52      138.47     12.53 o
   9   9   5        0.54       -7.81      7.81 o
  10   9   5      207.78      200.18     10.70 o
  11   9   5        0.85       -8.51      8.51 o
  12   9   5       56.40       44.52     11.09 o
  13   9   5       19.61       22.81      9.88 o
  14   9   5       28.19       20.29     10.56 o
  15   9   5       12.76       -1.38     11.80 o
  16   9   5        0.53       11.22     12.51 o
  17   9   5       45.12       52.93     16.85 o
  18   9   5      158.69      198.46     19.73 o
   0  10   5      297.32      280.34     14.82 o
   1  10   5      335.00      324.13     11.34 o
   2  10   5       44.93       49.68      7.32 o
   3  10   5        6.34       13.81      7.44 o
   4  10   5       51.15       41.23      6.96 o
   5  10   5      125.56      103.61      8.16 o
   6  10   5      172.94      162.00      8.92 o
   7  10   5       12.34       26.77      7.50 o
   8  10   5       11.98        5.12      8.77 o
   9  10   5       72.20       69.94      9.32 o
  10  10   5       28.89       32.61     10.47 o
  11  10   5        5.38        4.19     10.41 o
  12  10   5       26.55       32.18     10.90 o
  13  10   5       12.70       34.19     11.11 o
  14  10   5        1.88        6.08     11.55 o
  15  10   5        4.29      -11.20     11.98 o
  16  10   5       53.87       72.59     13.36 o
   1  11   5      163.39      148.71      9.17 o
   2  11   5       12.73        9.56      8.00 o
   3  11   5        1.98        1.17      6.95 o
   4  11   5       79.68       85.86      8.42 o
   5  11   5      113.36      108.38      8.97 o
   6  11   5      189.07      183.77      9.84 o
   7  11   5       70.16       69.34      8.40 o
   8  11   5       34.55       40.02      9.08 o
   9  11   5        4.87       -1.73      8.61 o
  10  11   5       98.48      105.36     11.99 o
  11  11   5        3.58        4.46     10.25 o
  12  11   5        4.47       -1.40     10.69 o
  13  11   5        0.53       -3.68     11.03 o
  14  11   5       17.04       21.20     12.10 o
   0  12   5        1.65       -7.58     10.76 o
   1  12   5       87.15      110.79      9.41 o
   2  12   5        4.42       -8.08      8.66 o
   3  12   5       25.08       23.85      8.32 o
   4  12   5       16.02       11.97      8.67 o
   5  12   5        0.04        1.33      8.25 o
   6  12   5        5.94        8.11      8.42 o
   7  12   5       46.04       48.09      9.04 o
   8  12   5       84.99       67.24     10.26 o
   9  12   5        0.02       -4.01     10.64 o
  10  12   5       57.11       68.29     12.34 o
  11  12   5        0.02       15.88     12.07 o
  12  12   5        0.02       -9.66     12.54 o
   1  13   5        2.82        2.73      9.61 o
   2  13   5       17.34       24.68      9.11 o
   3  13   5       15.66       12.07      9.85 o
   4  13   5        0.50       -0.09      9.16 o
   5  13   5        3.34        0.60      9.16 o
   6  13   5       37.37       40.03     10.42 o
   7  13   5       62.04       52.87     11.08 o
   8  13   5       68.18       59.62     12.87 o
   0   0   6     1349.35     1235.10     31.46 o
   1   0   6      913.96      915.75     27.70 o
   2   0   6      323.85      325.44     10.99 o
   3   0   6     2584.48     2699.30     67.96 o
   4   0   6      386.79      391.19     21.78 o
   5   0   6       16.51        9.02      4.76 o
   6   0   6       81.40       76.68      6.14 o
   7   0   6       91.04       71.60      6.20 o
   8   0   6      126.32      114.23     10.03 o
   9   0   6      304.16      304.68     22.29 o
  10   0   6      189.60      186.87     11.80 o
  11   0   6       73.38       77.25      9.61 o
  12   0   6     1193.57     1141.16     50.54 o
  13   0   6      131.84      140.44     11.44 o
  14   0   6      325.53      321.97     16.97 o
  15   0   6      409.03      345.03     30.81 o
  16   0   6       26.05       21.61     10.60 o
  17   0   6       43.59       42.22      9.94 o
  18   0   6       35.69       66.11     11.24 o
  19   0   6        5.98        6.64     11.17 o
  20   0   6       69.28       59.08     11.98 o
  21   0   6       22.18       22.91     13.22 o
  22   0   6      108.17      123.24     15.30 o
   1   1   6     2081.42     2055.73     34.13 o
   2   1   6      145.74      135.59      4.60 o
   3   1   6        5.77       13.25      3.15 o
   4   1   6      841.70      897.96     22.64 o
   5   1   6      101.63      121.12      5.05 o
   6   1   6      182.06      191.83      7.48 o
   7   1   6     1445.78     1388.71     30.80 o
   8   1   6      269.13      268.20      8.43 o
   9   1   6       23.40       28.69      4.81 o
  10   1   6      229.39      238.50      9.58 o
  11   1   6      143.00      152.02      8.10 o
  12   1   6       11.91        8.56      6.33 o
  13   1   6       23.34       13.21      6.32 o
  14   1   6       27.09       20.80      6.49 o
  15   1   6      546.99      514.67     14.31 o
  16   1   6        1.34        1.19      6.79 o
  17   1   6       12.97        8.85      7.26 o
  18   1   6        3.32        3.85      7.54 o
  19   1   6      152.51      151.79     11.48 o
  20   1   6       87.72       67.66      9.92 o
  21   1   6        3.97       -0.08      8.46 o
  22   1   6        0.37       -3.14     10.10 o
   0   2   6      181.39      166.42     14.59 o
   1   2   6     1246.11     1217.45     16.48 o
   2   2   6     1068.50     1041.27     14.71 o
   3   2   6      389.51      407.62      9.32 o
   4   2   6      739.64      747.08     16.48 o
   5   2   6     1735.51     1705.15     30.04 o
   6   2   6      111.73      126.20      5.23 o
   7   2   6       13.46       18.03      4.50 o
   8   2   6        1.74        4.28      4.00 o
   9   2   6       39.85       50.76      5.06 o
  10   2   6      183.45      174.52      6.90 o
  11   2   6      928.00      885.96     21.86 o
  12   2   6      191.25      196.76      8.89 o
  13   2   6       30.92       25.58      5.96 o
  14   2   6      104.61       84.85      8.68 o
  15   2   6      152.71      140.10     11.14 o
  16   2   6      248.14      250.31     10.78 o
  17   2   6      196.84      205.56     10.00 o
  18   2   6       95.34       79.98      9.16 o
  19   2   6       13.81       15.58      9.23 o
  20   2   6      180.85      161.96     11.82 o
  21   2   6       21.52       17.16     10.07 o
  22   2   6      114.13      126.00     12.10 o
   1   3   6      884.51      957.10     60.67 o
   2   3   6     2468.22     2510.40    199.00 o
   3   3   6        0.02        1.50      3.12 o
   4   3   6      149.99      148.32      7.90 o
   5   3   6     1037.09     1017.87     53.30 o
   6   3   6      232.99      203.08     16.20 o
   7   3   6        6.58        4.38      4.27 o
   8   3   6       26.93       31.42      4.88 o
   9   3   6      393.04      367.35     10.19 o
  10   3   6      423.33      416.68     10.82 o
  11   3   6      539.67      536.80     15.65 o
  12   3   6       49.03       32.86      6.70 o
  13   3   6      346.34      317.36     14.62 o
  14   3   6      490.37      501.76     17.46 o
  15   3   6       14.19       11.73      7.52 o
  16   3   6        2.51        3.46      7.60 o
  17   3   6      240.69      227.67     11.46 o
  18   3   6       67.87       57.04     10.36 o
  19   3   6      161.11      165.86     11.78 o
  20   3   6       32.73       20.52     11.65 o
  21   3   6        0.00       -9.32     11.46 o
  22   3   6       49.99       39.95     13.67 o
   0   4   6        0.51       -2.27      7.51 o
   1   4   6        3.01        0.51      3.98 o
   2   4   6       78.52       84.34      5.62 o
   3   4   6       93.41       91.21      7.45 o
   4   4   6       25.14       22.21      4.08 o
   5   4   6       25.55       18.21      4.05 o
   6   4   6        2.94        2.77      3.97 o
   7   4   6      835.29      810.47     10.94 o
   8   4   6      735.86      696.93     10.63 o
   9   4   6      884.56      910.37     14.02 o
  10   4   6       28.30       34.44      5.98 o
  11   4   6      115.32      112.48      7.09 o
  12   4   6      580.77      503.08     20.52 o
  13   4   6       70.31       74.05      7.79 o
  14   4   6       86.95       93.20      9.50 o
  15   4   6        7.25       -1.61      7.75 o
  16   4   6       33.02       24.52      9.41 o
  17   4   6        0.11        3.02      9.26 o
  18   4   6       59.53       48.42     10.21 o
  19   4   6       13.27       13.65     10.11 o
  20   4   6      202.43      222.29     13.79 o
  21   4   6       96.95      105.10     13.39 o
   1   5   6      378.38      402.42     10.45 o
   2   5   6      224.15      204.43      8.33 o
   3   5   6      126.38      129.41      8.42 o
   4   5   6       96.11       97.36      6.21 o
   5   5   6      482.72      439.18      9.79 o
   6   5   6       88.87       88.25      5.84 o
   7   5   6        2.30       -2.48      4.93 o
   8   5   6       14.90       12.65      5.49 o
   9   5   6      152.73      152.30      7.16 o
  10   5   6        9.24       -0.57      6.57 o
  11   5   6        8.42       -3.87      6.19 o
  12   5   6       32.24       34.79      7.32 o
  13   5   6        5.16        1.75      7.84 o
  14   5   6      244.69      250.33     15.65 o
  15   5   6        6.87        5.84      8.90 o
  16   5   6       53.27       59.16      9.91 o
  17   5   6       80.57       83.18     10.85 o
  18   5   6        9.78       12.14     13.50 o
  19   5   6       36.14       41.97     10.54 o
  20   5   6        8.07        3.14     11.21 o
  21   5   6       26.00       25.17     13.28 o
   0   6   6      280.78      298.78     15.07 o
   1   6   6      146.18      165.77      7.98 o
   2   6   6        5.09        8.68      5.59 o
   3   6   6     1228.27     1165.76     27.91 o
   4   6   6      249.22      270.15     10.56 o
   5   6   6      613.46      582.28     12.08 o
   6   6   6      219.31      220.85      8.92 o
   7   6   6      124.96       99.08      7.75 o
   8   6   6      833.10      784.45     20.09 o
   9   6   6        2.21        5.31      6.35 o
  10   6   6       46.70       36.16      7.77 o
  11   6   6      140.77      140.71      8.83 o
  12   6   6      105.49       96.57      8.38 o
  13   6   6       33.14       45.58      9.26 o
  14   6   6       81.16       78.36      9.97 o
  15   6   6       21.49       19.68      9.28 o
  16   6   6        7.90       -4.84      9.19 o
  17   6   6      123.22      126.67     11.96 o
  18   6   6        6.10        0.85     10.94 o
  19   6   6       31.48       23.68     11.36 o
  20   6   6        0.01        6.37     12.93 o
   1   7   6       35.56       35.30      6.66 o
   2   7   6        1.50        4.09      5.69 o
   3   7   6      224.94      237.22     10.68 o
   4   7   6      105.50      112.77      6.85 o
   5   7   6       17.71        9.45      5.76 o
   6   7   6      117.06      119.38      9.04 o
   7   7   6       42.04       47.13      6.92 o
   8   7   6        0.06       -6.01      6.38 o
   9   7   6       72.53       85.14      8.14 o
  10   7   6      143.29      132.66      8.71 o
  11   7   6      209.79      178.42     11.28 o
  12   7   6        4.44        5.70      8.28 o
  13   7   6        1.90        8.42      8.81 o
  14   7   6       42.51       44.62     11.20 o
  15   7   6      118.96      137.50     18.35 o
  16   7   6      144.79      161.65     14.31 o
  17   7   6        1.55        1.26     12.12 o
  18   7   6       17.85        0.01     13.22 o
  19   7   6       42.17       76.49     22.41 o
   0   8   6      195.13      232.26     15.56 o
   1   8   6      194.36      211.67      9.30 o
   2   8   6      292.24      249.45     10.34 o
   3   8   6      235.71      211.70     10.25 o
   4   8   6       61.56       55.74      6.52 o
   5   8   6       97.72       92.29      7.79 o
   6   8   6      361.70      341.04     12.07 o
   7   8   6        0.17        9.81      6.67 o
   8   8   6      660.38      613.61     18.09 o
   9   8   6      172.23      173.19      9.82 o
  10   8   6      130.53      123.94      9.69 o
  11   8   6       42.04       52.08      9.37 o
  12   8   6      112.92      107.48     14.16 o
  13   8   6       27.44       36.68      9.66 o
  14   8   6      359.98      372.55     16.57 o
  15   8   6       34.12       18.02     12.00 o
  16   8   6        6.67       -9.81     12.07 o
  17   8   6       20.82       23.34     13.77 o
  18   8   6       35.55       66.17     14.01 o
   1   9   6       78.60       75.07      7.80 o
   2   9   6       91.02       80.47      7.36 o
   3   9   6        5.81        3.45      7.40 o
   4   9   6       97.39       68.11      7.87 o
   5   9   6      131.24      124.93      8.55 o
   6   9   6       51.96       55.58      7.83 o
   7   9   6        2.41        9.14      6.85 o
   8   9   6       52.33       43.54      8.67 o
   9   9   6       36.25       32.13      8.33 o
  10   9   6       47.01       38.62      8.97 o
  11   9   6        0.42       -6.89      9.53 o
  12   9   6        1.87        3.01      9.84 o
  13   9   6        0.89      -10.20     10.20 o
  14   9   6       21.33       23.56     11.06 o
  15   9   6       20.91       26.65     13.40 o
  16   9   6       43.20       42.96     13.41 o
   0  10   6       44.25       54.12     10.98 o
   1  10   6       33.90       40.10      7.75 o
   2  10   6        1.28        4.37      7.88 o
   3  10   6       18.39       12.34      7.23 o
   4  10   6        0.07        0.62      7.04 o
   5  10   6       74.74       81.59      8.33 o
   6  10   6      100.20      121.01      9.19 o
   7  10   6       21.95       34.79      8.05 o
   8  10   6        9.47        9.22      8.58 o
   9  10   6      138.09      127.54     10.63 o
  10  10   6        3.42        0.30      9.25 o
  11  10   6        9.93        9.26     10.70 o
  12  10   6        9.51       -0.02     11.58 o
  13  10   6        1.80        5.11     11.75 o
  14  10   6       48.53       44.05     11.94 o
  15  10   6        2.03       -5.82     14.16 o
   1  11   6       39.50       42.82      8.32 o
   2  11   6       39.67       44.01      9.14 o
   3  11   6       19.75       20.48      7.75 o
   4  11   6       22.52       27.22      8.55 o
   5  11   6        1.78       -7.59      7.59 o
   6  11   6        5.83        4.61      7.98 o
   7  11   6      253.39      241.74     11.05 o
   8  11   6       34.44       44.29      9.46 o
   9  11   6       12.67       10.72      8.99 o
  10  11   6       28.34       23.34     12.49 o
  11  11   6        1.56       -3.50     12.19 o
  12  11   6        4.07        3.10     13.04 o
  13  11   6       51.88       73.60     13.68 o
   0  12   6        2.90        7.95     11.98 o
   1  12   6       28.45       30.03     10.15 o
   2  12   6        0.46        7.72      9.39 o
   3  12   6       21.11       16.38      8.97 o
   4  12   6      102.83       99.15      9.60 o
   5  12   6       12.01        8.84      8.90 o
   6  12   6        7.12        1.88      8.75 o
   7  12   6       26.63       38.44     10.20 o
   8  12   6      407.70      422.40     16.36 o
   9  12   6       27.48       18.89     10.58 o
  10  12   6        0.26       -8.39     11.87 o
   1  13   6       35.33       43.18     12.01 o
   2  13   6        0.07        2.50     10.06 o
   3  13   6       14.49       11.10      9.76 o
   4  13   6        8.03        2.54     10.14 o
   5  13   6       48.46       51.20     10.20 o
   1   1   7        1.59       -2.02      3.20 o
   2   1   7        7.37        7.39      3.42 o
   3   1   7       39.54       48.49      4.34 o
   4   1   7      120.93      148.13      5.55 o
   5   1   7       13.01       16.31      3.99 o
   6   1   7        6.96       -0.39      4.23 o
   7   1   7       12.83       12.76      4.77 o
   8   1   7      135.96      142.40      7.56 o
   9   1   7        7.43        1.59      5.48 o
  10   1   7      344.37      306.00     11.37 o
  11   1   7       13.28        3.78      5.93 o
  12   1   7       31.11       15.97      6.67 o
  13   1   7      157.72      173.09      8.89 o
  14   1   7        0.00       -1.74      6.61 o
  15   1   7      185.80      182.07     10.07 o
  16   1   7       82.70       76.88      8.96 o
  17   1   7       45.84       47.83      9.37 o
  18   1   7       15.92       15.43      8.95 o
  19   1   7      144.09      166.55     11.15 o
  20   1   7       22.27        8.71      9.68 o
  21   1   7        4.53        7.47     10.14 o
   0   2   7       56.13       72.36      7.66 o
   1   2   7      150.50      161.74      7.45 o
   2   2   7      158.32      144.00      5.88 o
   3   2   7      171.09      208.95      7.33 o
   4   2   7      289.18      307.83      8.66 o
   5   2   7      568.68      552.99     12.95 o
   6   2   7      189.39      173.45      7.35 o
   7   2   7      552.99      494.30     11.35 o
   8   2   7     1005.64      938.91     17.30 o
   9   2   7      198.94      191.15      8.67 o
  10   2   7      353.59      327.59     11.68 o
  11   2   7      371.48      350.52     11.69 o
  12   2   7     1972.67     1884.82     47.67 o
  13   2   7        1.48        7.74      7.12 o
  14   2   7        6.53       -6.94      7.43 o
  15   2   7        6.00        6.92      7.31 o
  16   2   7        0.12        2.55      8.43 o
  17   2   7       88.82       70.03      9.95 o
  18   2   7        0.88        8.37      8.79 o
  19   2   7       26.86       18.97      9.51 o
  20   2   7       97.21       75.64     12.51 o
  21   2   7        0.42       -5.22     10.10 o
   1   3   7        1.07        2.77      3.97 o
   2   3   7       20.72       24.13      4.32 o
   3   3   7      136.98      147.08      5.22 o
   4   3   7      242.45      220.45      6.69 o
   5   3   7      283.32      294.42      8.79 o
   6   3   7       67.95       69.97      4.94 o
   7   3   7       66.80       72.02      6.20 o
   8   3   7      152.95      136.61      7.26 o
   9   3   7      675.55      588.73     11.59 o
  10   3   7      687.09      626.46     14.56 o
  11   3   7       91.27       91.67     10.42 o
  12   3   7       11.84        5.13      6.73 o
  13   3   7      320.45      238.49     31.27 o
  14   3   7       43.21       19.60      7.84 o
  15   3   7        1.44        8.42      7.89 o
  16   3   7      321.28      314.99     13.11 o
  17   3   7        5.16       -2.96      8.41 o
  18   3   7        0.93        1.36      9.37 o
  19   3   7      185.67      159.58     12.72 o
  20   3   7        1.20       -5.75     11.13 o
  21   3   7       12.86        5.79     12.77 o
   0   4   7      103.72       99.69      7.80 o
   1   4   7       64.96       68.97      5.24 o
   2   4   7      534.44      521.68     10.75 o
   3   4   7       19.37       28.34      5.28 o
   4   4   7     1727.11     1668.35     38.54 o
   5   4   7        5.79        4.04      4.74 o
   6   4   7      200.58      184.69      8.58 o
   7   4   7      389.83      381.96     11.05 o
   8   4   7      545.43      510.63     14.45 o
   9   4   7        1.38        2.74      5.99 o
  10   4   7      317.55      307.66     10.95 o
  11   4   7       18.32       20.22      6.68 o
  12   4   7       45.06       32.37      7.51 o
  13   4   7      142.48      138.96      9.34 o
  14   4   7       38.78       29.84      8.36 o
  15   4   7        1.40       -7.78      7.78 o
  16   4   7        4.68        3.96      9.49 o
  17   4   7        2.64       15.05     10.12 o
  18   4   7       48.32       41.20     11.09 o
  19   4   7       16.63       23.28     11.21 o
  20   4   7      191.56      185.61     13.76 o
   1   5   7      286.33      310.56     10.43 o
   2   5   7        3.25       -3.35      6.13 o
   3   5   7        4.75       -0.24      5.16 o
   4   5   7       21.63       23.55      5.90 o
   5   5   7      645.43      595.38     20.89 o
   6   5   7      208.27      190.77      8.61 o
   7   5   7       31.34       35.18      6.72 o
   8   5   7       21.84       15.01      6.76 o
   9   5   7      280.10      264.31     12.01 o
  10   5   7       91.31       89.09      9.32 o
  11   5   7      199.90      176.53     10.68 o
  12   5   7      149.87      158.22     11.71 o
  13   5   7       16.88       21.18     10.28 o
  14   5   7       24.12       26.85      9.96 o
  15   5   7        8.33        1.68     11.13 o
  16   5   7       56.67       60.24     10.55 o
  17   5   7       56.16       72.56     11.52 o
  18   5   7       43.40       46.60     11.41 o
  19   5   7        7.18        3.95     11.60 o
  20   5   7        1.64       -8.11     13.73 o
   0   6   7        1.84        8.50      8.31 o
   1   6   7       19.25       21.30      5.93 o
   2   6   7       33.83       45.31      7.42 o
   3   6   7       10.70        5.50      5.94 o
   4   6   7      126.69      126.51      7.51 o
   5   6   7      408.24      402.95     11.87 o
   6   6   7      104.52       90.19      7.25 o
   7   6   7        5.56        3.89      7.18 o
   8   6   7       96.43       90.73      8.32 o
   9   6   7       68.57       76.21      9.38 o
  10   6   7      194.77      207.29     11.23 o
  11   6   7      289.01      269.08     13.47 o
  12   6   7       12.56       21.38      9.65 o
  13   6   7        5.05       14.05     10.10 o
  14   6   7       45.81       48.67     11.90 o
  15   6   7      375.52      403.00     18.58 o
  16   6   7        2.60        3.46     11.26 o
  17   6   7        2.02        3.52     11.58 o
  18   6   7      103.52      141.54     17.72 o
  19   6   7       73.26       82.09     15.38 o
   1   7   7      835.81      754.44     16.72 o
   2   7   7      783.15      788.43     25.84 o
   3   7   7      368.15      349.39     10.67 o
   4   7   7     1237.11     1117.70     23.59 o
   5   7   7      528.59      430.82     12.71 o
   6   7   7       62.43       75.26      7.55 o
   7   7   7        2.53       -0.12      7.15 o
   8   7   7        1.36        1.45      7.07 o
   9   7   7      450.75      436.41     20.26 o
  10   7   7      196.20      198.49     11.95 o
  11   7   7      109.62      118.66     10.62 o
  12   7   7      162.14      178.34     12.13 o
  13   7   7       39.32       51.12     11.26 o
  14   7   7       86.30       91.75     12.84 o
  15   7   7       18.05        4.98     11.25 o
  16   7   7       45.68       56.29     13.14 o
  17   7   7      125.96      142.81     15.47 o
  18   7   7      133.52      138.61     15.51 o
   0   8   7        6.15       -2.10     10.04 o
   1   8   7      116.83      121.44      8.70 o
   2   8   7       55.95       62.33      8.08 o
   3   8   7      211.87      203.25      8.94 o
   4   8   7      208.37      223.12      9.81 o
   5   8   7        6.23        8.78      7.09 o
   6   8   7      251.99      234.91     10.68 o
   7   8   7        3.54        8.85      7.75 o
   8   8   7        5.33        7.56      8.20 o
   9   8   7       41.05       40.91      9.77 o
  10   8   7        0.02        3.32      8.93 o
  11   8   7       10.06       -2.35      9.78 o
  12   8   7       98.11       89.31     11.20 o
  13   8   7        8.90       23.04     11.58 o
  14   8   7       41.15       33.45     12.68 o
  15   8   7        3.36        6.82     13.88 o
  16   8   7       15.20       20.84     12.61 o
  17   8   7        4.76        7.01     14.13 o
   1   9   7        1.28       -0.63      6.62 o
   2   9   7        5.85        8.79      8.27 o
   3   9   7        0.00       -4.37      7.26 o
   4   9   7        4.82        1.57      7.47 o
   5   9   7       20.57       21.04      7.65 o
   6   9   7        2.76        9.53      7.45 o
   7   9   7        0.48       -5.56      7.78 o
   8   9   7        3.57        4.74      8.27 o
   9   9   7       42.88       39.68     10.34 o
  10   9   7       32.55       39.03     11.02 o
  11   9   7        0.05       -2.96     10.06 o
  12   9   7       57.83       75.58     13.04 o
  13   9   7       18.83       32.50     12.07 o
  14   9   7        3.95        3.33     12.92 o
  15   9   7      124.56      158.08     18.56 o
   0  10   7        0.25       -6.48     10.67 o
   1  10   7       43.07       37.67      7.84 o
   2  10   7       29.46       20.09      9.20 o
   3  10   7       60.05       73.49      8.59 o
   4  10   7        4.66        0.77      8.38 o
   5  10   7       66.00       65.68      9.01 o
   6  10   7        0.15        3.06      8.49 o
   7  10   7        0.72        4.06      8.02 o
   8  10   7      369.70      381.77     16.39 o
   9  10   7        0.29       10.68      9.21 o
  10  10   7       48.18       65.33     12.56 o
  11  10   7       68.91       63.17     12.94 o
  12  10   7        0.30       -5.38     12.35 o
  13  10   7        0.29       -2.41     12.49 o
   1  11   7        5.54       -8.53      9.85 o
   2  11   7        0.94        2.14      8.81 o
   3  11   7        8.05        9.87      8.97 o
   4  11   7        4.38        5.30      8.24 o
   5  11   7      150.58      165.78     10.86 o
   6  11   7       60.77       72.20      9.36 o
   7  11   7      142.81      160.71     11.93 o
   8  11   7        7.20        3.98     10.30 o
   9  11   7        1.70        8.20     11.98 o
  10  11   7      179.45      215.80     18.74 o
  11  11   7       31.65       46.65     13.49 o
   0  12   7       89.50       88.55     17.08 o
   1  12   7       57.11       62.83     12.14 o
   2  12   7       54.15       71.54     10.53 o
   3  12   7      194.20      208.49     11.90 o
   4  12   7       17.89       13.68      9.66 o
   5  12   7        0.94        6.16      9.40 o
   6  12   7        0.21       -9.88      9.88 o
   7  12   7       11.71        6.12     10.73 o
   0   0   8     1097.56     1109.16     34.00 o
   1   0   8       31.47       35.43      6.66 o
   2   0   8      309.18      319.24     19.26 o
   3   0   8      114.74      129.08      8.15 o
   4   0   8       18.00       12.57      6.42 o
   5   0   8        5.90        8.31      6.26 o
   6   0   8     1318.35     1206.86     29.37 o
   7   0   8      999.15      953.08     48.87 o
   8   0   8        6.91       12.97      8.40 o
   9   0   8       61.96       68.68      9.90 o
  10   0   8     1316.40     1289.76     38.27 o
  11   0   8      234.00      229.19     15.59 o
  12   0   8      876.47      838.52     40.53 o
  13   0   8      163.04      168.24     17.93 o
  14   0   8       33.11       33.14     14.87 o
  15   0   8        1.90        9.33     14.62 o
  16   0   8      119.78      116.13     19.25 o
  17   0   8        2.47       -4.30     13.41 o
  18   0   8        3.28        6.48     13.27 o
  19   0   8      172.35      205.20     19.37 o
  20   0   8      172.97      151.22     18.98 o
   1   1   8      142.04      171.89      5.65 o
   2   1   8      270.15      284.54      8.47 o
   3   1   8      944.61      889.34     18.67 o
   4   1   8      176.47      169.10      7.06 o
   5   1   8      407.42      418.26     22.58 o
   6   1   8       99.09       84.08      6.87 o
   7   1   8      376.55      379.74     14.89 o
   8   1   8      284.80      273.44     11.94 o
   9   1   8      747.41      757.42     19.74 o
  10   1   8       56.66       46.72      7.83 o
  11   1   8       87.73       87.14     12.45 o
  12   1   8       19.88       19.73      7.80 o
  13   1   8      432.66      404.27     18.39 o
  14   1   8        2.59        0.48      7.89 o
  15   1   8       90.66       66.94      9.30 o
  16   1   8       35.31       29.77      9.03 o
  17   1   8      113.06      120.87     10.96 o
  18   1   8       12.93       18.16     11.14 o
  19   1   8       11.45       19.22     11.69 o
  20   1   8        0.30        6.81     11.25 o
   0   2   8     1010.31      919.78     27.57 o
   1   2   8      366.45      313.46      9.60 o
   2   2   8      426.89      402.60     10.01 o
   3   2   8      424.55      404.30     10.15 o
   4   2   8      228.56      196.10      8.11 o
   5   2   8        0.98        4.92      5.18 o
   6   2   8      384.46      354.03     10.67 o
   7   2   8      895.00      807.80     21.56 o
   8   2   8        1.15       -2.37      6.59 o
   9   2   8       71.13       74.13      7.83 o
  10   2   8       23.76       29.71      7.42 o
  11   2   8       63.55       47.39      7.60 o
  12   2   8       79.95       76.70      9.84 o
  13   2   8       27.90       33.93      7.88 o
  14   2   8        0.73       -4.17      8.67 o
  15   2   8      245.35      224.77     11.49 o
  16   2   8        0.18        5.63      8.70 o
  17   2   8        2.78       -0.24      9.84 o
  18   2   8       22.23       17.83     10.23 o
  19   2   8       30.56       30.42     10.54 o
  20   2   8        1.70       -1.50     10.92 o
   1   3   8      300.03      292.68     12.80 o
   2   3   8        0.17       -2.58      4.51 o
   3   3   8      291.19      289.22      8.74 o
   4   3   8      776.61      733.14     15.25 o
   5   3   8      563.44      525.10     12.34 o
   6   3   8      113.78      119.49      7.70 o
   7   3   8       90.97       97.14      7.50 o
   8   3   8       26.53       22.44      6.70 o
   9   3   8      374.76      339.91     13.47 o
  10   3   8       41.43       36.44      7.23 o
  11   3   8        7.94        7.89      7.26 o
  12   3   8      263.28      241.11     11.22 o
  13   3   8       21.96       17.57      8.34 o
  14   3   8       26.18       23.43      8.41 o
  15   3   8      105.56       97.15     10.21 o
  16   3   8       31.44       22.06      9.58 o
  17   3   8        2.91       24.41      9.51 o
  18   3   8       12.90       24.16     10.65 o
  19   3   8       77.41       50.54     11.40 o
   0   4   8      266.02      197.39     36.93 o
   1   4   8       51.69       34.36      5.66 o
   2   4   8      248.54      221.10     16.01 o
   3   4   8      194.61      172.23     11.14 o
   4   4   8      111.87      101.68     10.61 o
   5   4   8       20.49       13.20      5.65 o
   6   4   8      324.09      243.77     30.51 o
   7   4   8       29.67       28.75      6.80 o
   8   4   8       89.23       58.06     11.56 o
   9   4   8       42.07       27.39      7.52 o
  10   4   8       77.35       51.02     16.40 o
  11   4   8       20.24       15.22      8.35 o
  12   4   8        6.86        0.27      8.28 o
  13   4   8      140.97      150.35     11.38 o
  14   4   8        2.89        3.51      9.69 o
  15   4   8      119.42      113.19     11.89 o
  16   4   8        0.58        1.09     10.15 o
  17   4   8        1.29       15.05     13.45 o
  18   4   8        5.06        1.23     12.45 o
  19   4   8        7.73       20.74     14.15 o
   1   5   8       81.35       79.09      7.10 o
   2   5   8       15.60       14.08      5.89 o
   3   5   8       26.44       28.73      5.91 o
   4   5   8       31.34       22.07      6.13 o
   5   5   8      184.24      150.99      8.15 o
   6   5   8       56.43       51.24      7.77 o
   7   5   8       12.55       11.70      6.83 o
   8   5   8       28.69       22.77      7.50 o
   9   5   8        5.13       -0.69      7.01 o
  10   5   8       39.53       39.24      9.39 o
  11   5   8       36.06       28.76      9.66 o
  12   5   8       72.57      105.21     11.42 o
  13   5   8        5.73       14.34     10.54 o
  14   5   8       13.46       23.99     10.40 o
  15   5   8       30.62       16.03     12.37 o
  16   5   8      107.37      112.68     14.21 o
  17   5   8      105.77      147.88     22.87 o
  18   5   8       21.13       38.53     13.47 o
   0   6   8     1470.45     1487.19     81.50 o
   1   6   8      205.40      197.38      9.13 o
   2   6   8        4.04       12.38      7.52 o
   3   6   8       69.57       76.89      7.13 o
   4   6   8      338.85      297.70     11.85 o
   5   6   8       43.53       36.42      6.64 o
   6   6   8      334.44      307.92     11.48 o
   7   6   8       41.26       44.04      7.68 o
   8   6   8      476.97      452.50     19.48 o
   9   6   8       32.39       33.77      9.01 o
  10   6   8        0.16       10.92      8.67 o
  11   6   8      105.83      110.45     12.13 o
  12   6   8        1.18        4.61      9.93 o
  13   6   8        3.93        2.89     10.61 o
  14   6   8        3.21       -4.25     11.97 o
  15   6   8       23.56       19.65     11.67 o
  16   6   8       35.50       47.92     14.33 o
  17   6   8       58.68       76.28     14.11 o
   1   7   8       11.06       15.87      7.09 o
   2   7   8        5.04        8.81      7.66 o
   3   7   8       11.58       11.94      7.27 o
   4   7   8       13.76        6.52      6.88 o
   5   7   8        0.03        4.42      7.02 o
   6   7   8      144.33      147.10      8.86 o
   7   7   8        6.10       -5.11      7.76 o
   8   7   8        5.92       10.17      8.69 o
   9   7   8       44.03       23.87     10.12 o
  10   7   8      407.04      426.21     16.27 o
  11   7   8       29.92       38.49     10.69 o
  12   7   8        0.04        3.01     10.95 o
  13   7   8       93.67      106.17     13.50 o
  14   7   8       80.72       96.63     13.72 o
  15   7   8        0.05        1.65     13.51 o
  16   7   8       66.34       88.31     14.77 o
   0   8   8      787.96      699.31     32.36 o
   1   8   8       39.39       53.92      8.27 o
   2   8   8       32.18       35.80      9.21 o
   3   8   8        0.03        3.16      7.14 o
   4   8   8       53.30       48.14      8.25 o
   5   8   8       55.29       66.10      8.33 o
   6   8   8      168.89      159.33      9.84 o
   7   8   8        2.21        6.36      8.73 o
   8   8   8        1.81        6.00      9.58 o
   9   8   8        0.35        4.02      9.90 o
  10   8   8       99.24      112.94     12.30 o
  11   8   8       65.55       77.97     11.48 o
  12   8   8        0.02       -0.62     11.75 o
  13   8   8       32.30       40.43     12.66 o
  14   8   8       13.99       20.14     13.28 o
  15   8   8       44.98       54.75     15.66 o
   1   9   8        5.57       -8.69      9.56 o
   2   9   8      103.78      101.58      9.80 o
   3   9   8        2.99       14.05      8.03 o
   4   9   8       87.45       92.41      9.05 o
   5   9   8        1.80        1.52      8.20 o
   6   9   8       16.62        6.11      8.70 o
   7   9   8        7.02       14.89      9.09 o
   8   9   8       38.27       31.77     11.01 o
   9   9   8        0.13       -1.78     10.78 o
  10   9   8       27.33       27.96     11.55 o
  11   9   8       13.00        5.80     12.07 o
  12   9   8        3.59        6.24     12.78 o
  13   9   8        1.21       -8.87     13.04 o
   0  10   8       36.52       32.94     11.12 o
   1  10   8       90.96       72.57     10.54 o
   2  10   8        0.98       -2.48      8.10 o
   3  10   8        4.71        4.43      8.95 o
   4  10   8       69.45       79.02      9.75 o
   5  10   8        6.03       12.11      9.44 o
   6  10   8       13.68       10.15      9.19 o
   7  10   8        4.21       -2.47     10.48 o
   8  10   8       13.22        4.81     11.68 o
   9  10   8       37.11       31.17     12.68 o
  10  10   8        3.62      -12.47     12.54 o
  11  10   8       35.72       48.44     13.09 o
   1  11   8       40.79       43.36     10.74 o
   2  11   8      241.62      287.05     12.92 o
   3  11   8        3.44        4.69      9.01 o
   4  11   8       16.32       12.38      9.56 o
   5  11   8       59.03       65.78     10.20 o
   6  11   8       15.36       22.59      9.79 o
   7  11   8        4.23        7.56     11.11 o
   8  11   8       29.75       17.54     13.38 o
   0  12   8       12.43      -12.07     20.87 o
   1  12   8        0.64       -2.24     10.19 o
   2  12   8       39.34       51.65     10.52 o
   3  12   8       58.65       54.84     10.64 o
   1   1   9       12.44        2.11      5.95 o
   2   1   9      947.40      885.48     22.16 o
   3   1   9      220.13      190.21      8.56 o
   4   1   9     1537.07     1539.95     33.07 o
   5   1   9       29.64       43.95      7.03 o
   6   1   9      176.78      172.73      8.88 o
   7   1   9        2.95        3.76      6.99 o
   8   1   9      137.92      154.04      9.62 o
   9   1   9        6.58        6.40      8.35 o
  10   1   9       91.01       93.81     11.41 o
  11   1   9       96.99       99.99     11.55 o
  12   1   9        0.95       -2.59      9.55 o
  13   1   9      115.56      123.11     13.07 o
  14   1   9      146.94      155.59     12.33 o
  15   1   9       58.76       73.37     11.32 o
  16   1   9       47.32       49.48     11.56 o
  17   1   9        8.96        2.72     11.93 o
  18   1   9        0.30       14.02     12.66 o
  19   1   9        0.76       -3.31     12.57 o
   0   2   9     2078.33     1804.20     22.26 o
   1   2   9        0.79       -2.04      6.04 o
   2   2   9        7.44        8.40      5.52 o
   3   2   9      128.83      116.95      7.62 o
   4   2   9      252.28      222.97      9.90 o
   5   2   9      769.84      767.53     20.96 o
   6   2   9        2.78        0.78      6.71 o
   7   2   9       50.54       47.65      9.36 o
   8   2   9      184.15      190.25     12.55 o
   9   2   9      138.60      137.64     10.77 o
  10   2   9       28.72       25.14      9.00 o
  11   2   9       43.70       58.91      9.22 o
  12   2   9      194.04      202.79     12.17 o
  13   2   9        2.63        0.06      9.18 o
  14   2   9      177.69      187.97     13.18 o
  15   2   9        8.50       -3.54     11.78 o
  16   2   9      137.79      136.14     13.09 o
  17   2   9       12.25       -4.66     11.74 o
  18   2   9       17.99       22.67     12.56 o
   1   3   9        8.12       -1.42      4.77 o
   2   3   9        0.09        3.69      4.85 o
   3   3   9       26.10       20.58      5.25 o
   4   3   9        7.14        0.81      6.22 o
   5   3   9      541.65      523.44     17.29 o
   6   3   9      222.25      214.67      9.85 o
   7   3   9      362.08      343.08     19.08 o
   8   3   9        3.03        3.34      7.79 o
   9   3   9        0.00       11.48      8.15 o
  10   3   9       24.66       10.60      8.62 o
  11   3   9        0.42       -4.24      8.69 o
  12   3   9      325.67      325.13     17.96 o
  13   3   9        1.08        5.10     10.09 o
  14   3   9        7.55       21.08     10.07 o
  15   3   9        7.41        9.77     11.32 o
  16   3   9       14.14       11.10     11.35 o
  17   3   9        0.90       -4.74     11.19 o
  18   3   9        0.19      -12.56     12.56 o
   0   4   9      206.07      198.17     13.05 o
   1   4   9       58.62       64.50      5.99 o
   2   4   9       29.48       26.70      5.50 o
   3   4   9      187.03      189.88      8.11 o
   4   4   9       15.41       11.35      6.31 o
   5   4   9       13.70        0.56      6.60 o
   6   4   9      208.77      197.47      9.84 o
   7   4   9       46.08       55.55      8.57 o
   8   4   9        0.12       -5.21      7.15 o
   9   4   9      255.52      243.26     13.13 o
  10   4   9       42.94       43.75      9.54 o
  11   4   9       22.26       19.06     10.17 o
  12   4   9       15.23       19.67      9.94 o
  13   4   9       97.42      125.33     11.28 o
  14   4   9       27.86       22.38     11.30 o
  15   4   9       33.02       30.47     11.73 o
  16   4   9        0.52        1.37     11.39 o
  17   4   9       86.66       68.45     15.04 o
   1   5   9       20.00       20.38      7.60 o
   2   5   9      127.76      131.63      7.50 o
   3   5   9      239.28      244.70     10.90 o
   4   5   9       51.29       67.16      7.54 o
   5   5   9        0.02       -2.47      6.28 o
   6   5   9        7.95       12.86      7.83 o
   7   5   9       44.17       36.44      8.19 o
   8   5   9        3.03       -0.51      7.78 o
   9   5   9      100.98      107.87     10.76 o
  10   5   9      135.28      143.10     11.68 o
  11   5   9        3.31       -3.82      9.30 o
  12   5   9      110.43      131.65     13.40 o
  13   5   9        2.30       10.13     11.28 o
  14   5   9        6.55       21.46     11.80 o
  15   5   9       37.37       20.80     13.22 o
  16   5   9      159.68      210.32     17.20 o
  17   5   9       21.84       34.86     14.00 o
   0   6   9       35.92       55.16     11.75 o
   1   6   9      199.04      215.29     11.24 o
   2   6   9      250.83      252.52     11.73 o
   3   6   9      113.60       98.53      8.99 o
   4   6   9       29.87       28.97      7.89 o
   5   6   9        4.73        4.82      7.65 o
   6   6   9       53.48       62.22      9.83 o
   7   6   9        0.22       -7.61      8.39 o
   8   6   9       51.44       70.87     10.95 o
   9   6   9       27.49       27.60      9.26 o
  10   6   9       14.60       18.72     11.45 o
  11   6   9        9.39        9.86     11.03 o
  12   6   9        0.00        0.96     10.71 o
  13   6   9       73.99       72.24     13.22 o
  14   6   9       33.90       62.65     13.09 o
  15   6   9       18.91       27.70     13.09 o
  16   6   9       10.75       25.77     14.77 o
   1   7   9        8.52       18.25      8.90 o
   2   7   9       88.01       74.15      9.03 o
   3   7   9       35.47       48.92      8.74 o
   4   7   9      149.98      146.98      9.29 o
   5   7   9        0.03        0.24      7.23 o
   6   7   9       63.31       61.71      9.84 o
   7   7   9       40.60       52.23     10.14 o
   8   7   9       24.15       35.51      9.71 o
   9   7   9        2.67       -0.88     12.56 o
  10   7   9       52.05       61.26     11.82 o
  11   7   9      137.02      184.22     15.58 o
  12   7   9       48.61       58.63     13.14 o
  13   7   9       16.85        8.31     11.84 o
  14   7   9        2.81        6.34     13.88 o
   0   8   9      672.66      727.91     24.02 o
   1   8   9        4.84       -4.08      9.81 o
   2   8   9        4.87       14.54      8.74 o
   3   8   9       95.59       96.87      9.77 o
   4   8   9        3.37       10.59      8.00 o
   5   8   9       45.70       35.51      8.45 o
   6   8   9       72.76       93.47      9.63 o
   7   8   9       33.51       28.84     10.66 o
   8   8   9        0.11       17.89     10.11 o
   9   8   9        8.14       11.71     10.99 o
  10   8   9       17.46       20.56     11.31 o
  11   8   9      227.59      246.87     16.58 o
  12   8   9        1.08       -0.75     13.14 o
  13   8   9       76.06       88.13     14.84 o
   1   9   9       31.06       30.99     10.46 o
   2   9   9       67.47       75.60      9.52 o
   3   9   9       10.86       12.04      8.89 o
   4   9   9       35.19       16.82      8.95 o
   5   9   9       29.81       48.30      9.08 o
   6   9   9       18.69       34.18     10.17 o
   7   9   9       40.10       28.13     11.37 o
   8   9   9       37.01       21.40     11.76 o
   9   9   9       91.94      103.17     13.83 o
  10   9   9        0.77       -5.35     12.00 o
  11   9   9       17.78       16.44     21.97 o
   0  10   9       11.74       39.37     17.63 o
   1  10   9       16.48        4.64     10.37 o
   2  10   9        0.07        7.91      9.41 o
   3  10   9       10.55       10.70      9.15 o
   4  10   9        1.53        6.14      9.96 o
   5  10   9      123.92      141.16     11.40 o
   6  10   9       14.60       26.67     11.00 o
   7  10   9       57.60       73.25     16.29 o
   8  10   9      120.38      130.58     14.25 o
   1  11   9        0.91        2.24     10.32 o
   2  11   9        0.43        2.42     10.44 o
   3  11   9       36.56       58.56     10.40 o
   4  11   9       32.47       49.56     10.65 o
   0   0  10     1942.92     1749.08     49.61 o
   1   0  10      366.62      366.77     45.60 o
   2   0  10        4.36       14.14     12.06 o
   3   0  10      541.58      542.70     24.65 o
   4   0  10      116.89       81.81     14.49 o
   5   0  10        1.47       11.78     19.80 o
   6   0  10        0.96        3.42     20.27 o
   7   0  10      117.16      120.54     22.74 o
   8   0  10      745.23      756.00     40.89 o
   9   0  10        4.14       -7.97     18.03 o
  10   0  10       69.38       79.70     17.62 o
  11   0  10        1.94      -13.64     15.08 o
  12   0  10       32.39        5.83     15.10 o
  13   0  10       28.28       26.14     18.79 o
  14   0  10      149.87      122.11     19.88 o
  15   0  10       78.92      106.97     20.78 o
  16   0  10       43.60       47.11     21.86 o
  17   0  10       17.17        7.79     16.82 o
   1   1  10       94.89       86.28      7.59 o
   2   1  10      115.15      116.28      8.93 o
   3   1  10      224.69      232.41     11.31 o
   4   1  10        7.63        4.25      8.48 o
   5   1  10       80.47       85.06     12.71 o
   6   1  10      159.27      172.88     14.28 o
   7   1  10       23.91       21.68     10.34 o
   8   1  10       12.76       17.53     11.65 o
   9   1  10        5.54       10.48     11.92 o
  10   1  10       98.74      109.80     15.48 o
  11   1  10        6.43        3.95     11.79 o
  12   1  10       31.55       45.33     14.71 o
  13   1  10       21.90       10.25     14.75 o
  14   1  10       37.79       58.10     13.53 o
  15   1  10       22.83       20.09     13.72 o
  16   1  10        0.57       15.77     25.56 o
  17   1  10       18.85       15.67     14.84 o
   0   2  10      476.91      444.65     16.03 o
   1   2  10      169.10      186.04      8.18 o
   2   2  10      241.74      214.71     12.63 o
   3   2  10       30.87       36.80      8.29 o
   4   2  10      316.34      293.94     13.68 o
   5   2  10       10.79        7.89      7.98 o
   6   2  10       81.15       53.29     14.75 o
   7   2  10        1.36        6.24     10.68 o
   8   2  10       31.46       29.47     11.76 o
   9   2  10       73.71       90.20     15.10 o
  10   2  10        5.18       10.94     11.10 o
  11   2  10        0.38       -7.37     10.99 o
  12   2  10       13.63       27.46     11.77 o
  13   2  10      107.04      139.82     14.48 o
  14   2  10       38.64       43.01     14.16 o
  15   2  10      135.38      178.67     16.74 o
  16   2  10      121.83      144.03     16.43 o
   1   3  10       15.46       12.12      5.96 o
   2   3  10       28.51       43.10      6.03 o
   3   3  10       22.72       14.07      6.58 o
   4   3  10       38.92       47.85      7.78 o
   5   3  10      152.04      180.03      9.48 o
   6   3  10       77.74       79.42      9.42 o
   7   3  10       12.12       25.22      8.58 o
   8   3  10       14.01       11.21      8.91 o
   9   3  10      223.68      245.07     13.24 o
  10   3  10       38.24       53.64     10.13 o
  11   3  10        0.00       15.71     10.00 o
  12   3  10      129.08      156.04     14.09 o
  13   3  10       11.48        9.14     12.59 o
  14   3  10      120.92      132.10     15.43 o
  15   3  10       25.97       34.05     15.48 o
  16   3  10       58.64       81.58     15.80 o
   0   4  10      702.51      633.31     20.15 o
   1   4  10        7.59       15.96      6.65 o
   2   4  10        6.16       -2.72      6.67 o
   3   4  10        1.35       -1.01      6.64 o
   4   4  10       23.47       22.15      7.75 o
   5   4  10        0.15        1.47      7.47 o
   6   4  10        0.45        5.28      7.73 o
   7   4  10        1.14        1.39      8.89 o
   8   4  10      302.50      313.86     14.63 o
   9   4  10       34.85       33.41     10.38 o
  10   4  10       80.39       90.59     11.12 o
  11   4  10       40.64       51.35     11.44 o
  12   4  10        0.06        1.90     10.13 o
  13   4  10        0.17       -1.32     10.56 o
  14   4  10        0.72        6.61     12.21 o
  15   4  10       50.87       49.38     12.89 o
   1   5  10      314.07      281.81     23.86 o
   2   5  10       17.30        9.13      7.01 o
   3   5  10        2.20       11.02      7.34 o
   4   5  10        6.82        6.25      7.80 o
   5   5  10       16.12        8.54      8.35 o
   6   5  10        0.45       -3.57      8.07 o
   7   5  10      237.36      215.95     11.80 o
   8   5  10        4.16       -4.18      9.40 o
   9   5  10       24.76       23.16     10.39 o
  10   5  10       12.31       21.23     10.89 o
  11   5  10        0.43       19.32     10.52 o
  12   5  10        0.09      -12.62     12.62 o
  13   5  10        3.61       15.15     12.85 o
  14   5  10       13.93       25.57     12.49 o
  15   5  10       67.66       70.33     15.85 o
   0   6  10      134.44      130.43     41.12 o
   1   6  10        0.55       -2.24      8.20 o
   2   6  10       86.73      100.44      9.51 o
   3   6  10       39.47       33.02      8.75 o
   4   6  10       55.77       68.32      9.59 o
   5   6  10       66.13       68.81     10.23 o
   6   6  10      324.76      357.23     21.09 o
   7   6  10        1.45        4.15      9.57 o
   8   6  10       10.82       10.71     11.65 o
   9   6  10       17.13       12.44     11.48 o
  10   6  10      149.14      169.42     15.48 o
  11   6  10        2.00        6.17     12.15 o
  12   6  10       21.58       22.48     13.01 o
  13   6  10       38.23       63.58     14.83 o
   1   7  10       75.89       85.06     10.28 o
   2   7  10        2.40       -3.39      8.92 o
   3   7  10      169.58      186.19     11.30 o
   4   7  10        0.06       -2.70      8.67 o
   5   7  10        1.33        5.45      8.95 o
   6   7  10        1.66        3.35     10.57 o
   7   7  10       43.07       54.11     11.22 o
   8   7  10        0.04        7.00     11.60 o
   9   7  10        4.55       18.56     17.42 o
  10   7  10        0.49       -6.94     12.70 o
  11   7  10        0.29       -1.69     13.97 o
  12   7  10        4.55        0.38     12.85 o
   0   8  10      106.17      104.75     30.87 o
   1   8  10      106.96      126.66     12.61 o
   2   8  10        3.89        4.10      9.50 o
   3   8  10       12.67       23.95      9.19 o
   4   8  10        0.72        0.81      8.65 o
   5   8  10      130.89      143.62     11.62 o
   6   8  10        0.14       -4.34     10.61 o
   7   8  10        8.84       12.44     11.25 o
   8   8  10       90.20      106.98     13.05 o
   9   8  10      154.99      177.47     16.90 o
  10   8  10       11.79       -5.15     12.81 o
   1   9  10       13.78        8.27     10.71 o
   2   9  10       62.92       90.05     11.53 o
   3   9  10       17.82       16.38     10.01 o
   4   9  10       88.54       94.48     10.43 o
   5   9  10        2.06       12.80     10.75 o
   6   9  10        0.59       10.51     11.71 o
   7   9  10      149.56      179.41     15.19 o
   8   9  10       44.07       57.17     13.38 o
   0  10  10       76.07      111.61     22.04 o
   1  10  10       22.46       31.26     12.19 o
   2  10  10        8.22       20.86     11.64 o
   3  10  10        0.06       -3.99     10.86 o
   1   1  11       72.36       60.46     10.71 o
   2   1  11      279.81      308.23     16.42 o
   3   1  11      159.92      168.24     14.95 o
   4   1  11      387.42      374.26     25.63 o
   5   1  11       20.45       36.27     18.26 o
   6   1  11       83.67       95.43     24.04 o
   7   1  11        1.94        0.88     15.49 o
   8   1  11      161.27      173.56     21.65 o
   9   1  11       55.55       52.85     27.57 o
  10   1  11        5.35       -5.20     15.91 o
  11   1  11       69.51       55.43     19.57 o
  12   1  11      266.32      323.14     28.03 o
  13   1  11        0.00      -16.49     16.49 o
  14   1  11       31.61       31.03     18.06 o
   0   2  11        0.69       -6.03     12.89 o
   1   2  11        4.14       14.66      9.56 o
   2   2  11       16.91       23.80     12.06 o
   3   2  11      111.40      134.47     14.67 o
   4   2  11       68.95       71.15     13.17 o
   5   2  11        0.55      -10.75     10.75 o
   6   2  11        4.32       11.51     12.51 o
   7   2  11       19.43       20.91     12.88 o
   8   2  11      242.43      253.55     18.46 o
   9   2  11       43.33       51.47     12.92 o
  10   2  11        5.63       11.55     11.56 o
  11   2  11       13.85       12.77     12.85 o
  12   2  11       27.27       34.02     13.15 o
  13   2  11      379.73      405.06     22.25 o
  14   2  11       55.81      102.30     17.09 o
   1   3  11      157.45      167.42      8.10 o
   2   3  11       60.02       54.00      8.70 o
   3   3  11        6.72        2.82      9.17 o
   4   3  11       92.89       76.83     10.18 o
   5   3  11       38.03       46.86     11.06 o
   6   3  11       46.33       42.86     11.44 o
   7   3  11       64.52       31.32     12.57 o
   8   3  11        7.74       -0.44     11.21 o
   9   3  11       70.88       85.91     13.07 o
  10   3  11       81.84       87.33     14.48 o
  11   3  11       76.48       88.27     14.15 o
  12   3  11        0.01       -7.28     12.78 o
  13   3  11       23.25       31.47     14.69 o
  14   3  11       16.73       19.46     15.42 o
   0   4  11       72.13       89.22     10.53 o
   1   4  11       39.54       36.73      7.72 o
   2   4  11        3.99       13.66      8.64 o
   3   4  11       36.36       20.34      8.00 o
   4   4  11        5.08       13.50      8.78 o
   5   4  11       44.60       43.86      9.17 o
   6   4  11       81.02       75.94     11.60 o
   7   4  11        1.30        0.89      9.98 o
   8   4  11        2.40       13.16     12.71 o
   9   4  11        0.16      -12.63     12.63 o
  10   4  11       44.09       61.36     13.81 o
  11   4  11      110.74      129.10     15.85 o
  12   4  11        0.35       -5.04     14.41 o
  13   4  11       30.11       24.43     14.23 o
   1   5  11      170.78      167.20     11.13 o
   2   5  11        7.48        3.40      8.98 o
   3   5  11        0.04       -7.78      8.03 o
   4   5  11        4.41       -2.22      9.26 o
   5   5  11      205.39      227.02     12.43 o
   6   5  11        7.55       14.90     10.96 o
   7   5  11      121.78      143.65     12.79 o
   8   5  11       19.20       24.02     11.01 o
   9   5  11       78.56       78.91     13.23 o
  10   5  11      150.14      183.99     14.30 o
  11   5  11        1.08        7.64     12.32 o
  12   5  11        0.95       10.70     17.75 o
   0   6  11      136.43      135.70     16.29 o
   1   6  11      159.53      175.81     14.66 o
   2   6  11       21.58       17.63      9.31 o
   3   6  11        3.74        3.94      8.98 o
   4   6  11       34.99       32.21      9.76 o
   5   6  11       47.99       40.29     11.24 o
   6   6  11        1.90       -0.64     10.82 o
   7   6  11       18.55       15.85     13.66 o
   8   6  11       22.69       14.23     12.96 o
   9   6  11        1.05       -3.53     12.76 o
  10   6  11      102.86       80.44     19.05 o
  11   6  11       35.02       40.61     13.84 o
   1   7  11       10.28        7.75     12.76 o
   2   7  11       16.33       -0.57     10.20 o
   3   7  11       64.71       44.20     10.31 o
   4   7  11        4.38       -0.07     10.09 o
   5   7  11        6.12       -0.60     11.34 o
   6   7  11      167.10      188.88     14.80 o
   7   7  11        0.19       -7.00     13.45 o
   8   7  11      206.26      252.46     18.27 o
   9   7  11       74.69       47.96     14.93 o
   0   8  11        2.44       10.11     16.14 o
   1   8  11        4.12       19.24     13.80 o
   2   8  11        6.59       17.38     11.75 o
   3   8  11       12.65       -2.65     10.44 o
   4   8  11        8.09       26.56     11.42 o
   5   8  11        6.41       -0.52     11.67 o
   6   8  11       26.98       24.73     13.12 o
   0   0  12      101.89       82.72     24.39 o
   1   0  12        0.09        9.10     15.18 o
   2   0  12      222.99      282.20     29.34 o
   3   0  12      244.30      265.71     29.46 o
   4   0  12        2.99        4.71     22.15 o
   5   0  12      178.64      185.70     30.64 o
   6   0  12       74.91       91.08     29.46 o
   7   0  12      259.15      257.58     34.41 o
   8   0  12      418.15      388.37     41.48 o
   9   0  12        9.93        0.12     24.98 o
  10   0  12        0.08        5.07     28.75 o
  11   0  12      468.89      554.63     51.61 o
  12   0  12       82.86       70.23     34.29 o
   1   1  12       62.52       68.46     13.89 o
   2   1  12        5.62        7.11     14.83 o
   3   1  12       69.03      101.47     28.52 o
   4   1  12        0.88       15.73     15.75 o
   5   1  12       15.31       16.68     17.69 o
   6   1  12       16.35       45.00     19.18 o
   7   1  12       56.57       45.47     19.28 o
   8   1  12        3.38       14.51     17.53 o
   9   1  12        3.53        2.82     17.85 o
  10   1  12       33.08       52.34     21.56 o
  11   1  12       21.80       14.32     22.90 o
  12   1  12        2.28      -15.41     17.27 o
   0   2  12       95.44       73.17     26.75 o
   1   2  12        0.15      -11.85     13.22 o
   2   2  12       85.09      106.76     15.21 o
   3   2  12       41.86       35.12     17.00 o
   4   2  12      151.47      159.31     21.20 o
   5   2  12      104.35      136.67     21.99 o
   6   2  12       15.76        6.03     19.03 o
   7   2  12        0.00       -8.85     14.41 o
   8   2  12        2.20       15.97     15.00 o
   9   2  12        3.36        9.01     15.55 o
  10   2  12        4.56       11.81     16.17 o
  11   2  12      189.63      287.70     21.51 o
   1   3  12       66.22       91.81     13.33 o
   2   3  12      136.03      161.36     16.51 o
   3   3  12       19.85       14.36     12.31 o
   4   3  12       41.40       27.77     15.02 o
   5   3  12       41.79       57.61     15.78 o
   6   3  12        9.56        5.12     14.72 o
   7   3  12        0.83      -14.87     14.87 o
   8   3  12       60.21       65.13     17.09 o
   9   3  12        0.40        2.51     15.75 o
  10   3  12       27.06       43.54     16.47 o
  11   3  12       15.45       31.30     17.08 o
   0   4  12       61.10       53.26     25.92 o
   1   4  12       32.80       24.56     18.26 o
   2   4  12        0.00       -2.05      9.88 o
   3   4  12       34.44       53.80     12.36 o
   4   4  12       17.66       20.70     13.42 o
   5   4  12      111.52      143.39     15.29 o
   6   4  12       11.26       13.83     13.01 o
   7   4  12        1.57       15.73     14.65 o
   8   4  12        2.29      -11.67     17.99 o
   9   4  12        5.14       -2.61     13.59 o
  10   4  12       13.38        8.98     14.67 o
   1   5  12        0.80        5.97     10.12 o
   2   5  12       83.12      102.80     10.83 o
   3   5  12        8.39       -0.09     12.04 o
   4   5  12       12.86       17.56     11.98 o
   5   5  12       25.05       23.06     13.80 o
   6   5  12        7.07        3.99     14.35 o
   7   5  12        2.46       -0.17     13.94 o
   8   5  12       74.06       71.25     16.00 o
   0   6  12      110.27      116.36     17.66 o
   1   6  12        4.17       -3.89     10.78 o
   2   6  12       47.67       62.61     13.66 o
   3   6  12       28.14       37.84     11.85 o
   4   6  12        0.55        5.73     12.06 o
   5   6  12       45.52       73.94     18.11 o
   6   6  12        5.64       19.14     14.51 o
   1   7  12       26.43       19.64     11.63 o
   2   7  12        1.42       28.44     14.69 o
   1   1  13       26.29       38.29     28.16 o
   2   1  13       98.16       97.68     22.16 o
   3   1  13       86.62      116.67     22.75 o
   4   1  13       33.54       40.06     20.20 o
   5   1  13       12.96       16.81     30.34 o
   6   1  13      276.59      279.62     24.66 o
   7   1  13       25.65       25.74     34.94 o
   0   2  13      399.23      425.72     46.66 o
   1   2  13       13.42       22.15     29.81 o
   2   2  13        1.28        1.18     16.32 o
   3   2  13       16.90       36.78     16.52 o
   4   2  13       77.77       79.68     19.02 o
   5   2  13        5.20       18.69     15.85 o
   6   2  13        2.19        8.33     16.17 o
   7   2  13        6.40        8.16     16.38 o
   1   3  13        0.89       -1.83     21.00 o
   2   3  13       23.80       39.36     29.46 o
   3   3  13        0.59      -14.64     15.18 o
   4   3  13        1.68        4.83     15.77 o
   5   3  13       40.94       53.40     17.26 o
   0   4  13       10.94       -3.30     30.40 o
   1   4  13        3.52        6.32     20.63 o
   2   4  13        1.79      -19.43     19.43 o
   3   4  13        0.01        6.20     30.52 o
 
